# Supplementary material for: Diaqua­bis(5-carb­oxy-2-methyl-1H-imidazole-4-carboxyl­ato-κ2 N 3,O 4)manganese(II)
Source: Acta Crystallogr Sect E Struct Rep Online. 2008 Feb 15;64(Pt 3):m476. doi: 10.1107/S160053680800411X (PMC2960861; doi:10.1107/S160053680800411X)
Supplement: Supplementary file 1 [file e-64-0m476-sup1.cif]

##############################################################################
###                                                                        ###
###        Electronic paper (Acta Crystallographica Section E)             ###
###                                                                        ###
##############################################################################
#                                                                            #
# This CIF contains the data in a paper accepted for publication in Acta     #
# Crystallographica Section E. It conforms to the requirements of Notes      #
# for Authors for Section E, and has been peer reviewed under the auspices   #
# of the IUCr Commission on Journals.                                        #
#                                                                            #
# Full details of the Crystallographic Information File format               #
# are given in the paper "The Crystallographic Information File (CIF):       #
# a New Standard Archive File for Crystallography" by S. R. Hall, F. H.      #
# Allen and I. D. Brown [Acta Cryst. (1991), A47, 655-685].                  #
#                                                                            #
# The current version of the core CIF dictionary is obtainable from          #
# ftp://ftp.iucr.org/pub/cif_core.dic. The current version number is 2.1.    #
#                                                                            #
# Software is freely available for graphical display of the structure(s) in  #
# this CIF.  For information consult the CIF home page http://www.iucr.org/  #
# cif/home.html                                                              #
#                                                                            #
##############################################################################
                                             
data_I
_audit_creation_method     SHELXL97
_chemical_name_systematic
;
Diaquabis(5-carboxy-2-methyl-1H-imidazole-4-carboxylato-
\k^2^N^3^,O^4^)manganese(II)
;
_chemical_name_common     ?
_chemical_formula_moiety     'C12 H14 Mn N4 O10'
_chemical_formula_sum     'C12 H14 Mn N4 O10'
_chemical_formula_iupac     '[Mn (C6 H5 N2 O4)2 (H2 O)2]'
_chemical_formula_weight     429.21
_chemical_melting_point     ?
_symmetry_cell_setting     monoclinic
_symmetry_space_group_name_H-M     'P 21/c'
_symmetry_space_group_name_Hall     '-P 2ybc'
loop_
    _symmetry_equiv_pos_as_xyz
    'x, y, z'
    '-x, y+1/2, -z+1/2'
    '-x, -y, -z'
    'x, -y-1/2, z-1/2'
_cell_length_a     12.2047(12)
_cell_length_b     9.1607(9)
_cell_length_c     7.3860(7)
_cell_angle_alpha     90.00
_cell_angle_beta     101.355(2)
_cell_angle_gamma     90.00
_cell_volume     809.62(14)
_cell_formula_units_Z     2
_cell_measurement_reflns_used     3147
_cell_measurement_theta_min     2.80
_cell_measurement_theta_max     28.23
_cell_measurement_temperature     293(2)
_exptl_crystal_description     plate
_exptl_crystal_colour     colourless
_exptl_crystal_size_max     0.30
_exptl_crystal_size_mid     0.21
_exptl_crystal_size_min     0.12
_exptl_crystal_density_diffrn     1.761
_exptl_crystal_density_meas     ?
_exptl_crystal_density_method     'not measured'
_exptl_crystal_F_000     438
_exptl_absorpt_coefficient_mu     0.882
_exptl_absorpt_correction_type     multi-scan
_exptl_absorpt_process_details     '(SADABS; Sheldrick, 2002)'
_exptl_absorpt_correction_T_min     0.7778
_exptl_absorpt_correction_T_max     0.9016
_exptl_special_details
;
 ?
;
_diffrn_ambient_temperature     293(2)
_diffrn_radiation_type     MoK\a
_diffrn_radiation_wavelength     0.71073
_diffrn_radiation_source     'fine-focus sealed tube'
_diffrn_radiation_monochromator     graphite
_diffrn_measurement_device_type     'Bruker APEX area-detector'
_diffrn_measurement_method     '\f and \w'
_diffrn_detector_area_resol_mean     ?
_diffrn_reflns_number     5936
_diffrn_reflns_av_R_equivalents     0.0328
_diffrn_reflns_av_sigmaI/netI     0.0388
_diffrn_reflns_theta_min     2.80
_diffrn_reflns_theta_max     28.32
_diffrn_reflns_theta_full     28.32
_diffrn_measured_fraction_theta_max     0.961
_diffrn_measured_fraction_theta_full     0.961
_diffrn_reflns_limit_h_min     -16
_diffrn_reflns_limit_h_max     16
_diffrn_reflns_limit_k_min     -12
_diffrn_reflns_limit_k_max     12
_diffrn_reflns_limit_l_min     -9
_diffrn_reflns_limit_l_max     9
_diffrn_standards_number     0
_diffrn_standards_interval_count     0
_diffrn_standards_interval_time     0
_diffrn_standards_decay_%     <0.1%
_refine_special_details
;
 Refinement of F^2^ against ALL reflections.  The weighted R-factor wR and
 goodness of fit S are based on F^2^, conventional R-factors R are based
 on F, with F set to zero for negative F^2^. The threshold expression of
 F^2^ > 2sigma(F^2^) is used only for calculating R-factors(gt) etc. and is
 not relevant to the choice of reflections for refinement.  R-factors based
 on F^2^ are statistically about twice as large as those based on F, and R-
 factors based on ALL data will be even larger.
;
_reflns_number_total     1931
_reflns_number_gt     1387
_reflns_threshold_expression     >2sigma(I)
_refine_ls_structure_factor_coef     Fsqd
_refine_ls_matrix_type     full
_refine_ls_R_factor_all     0.0441
_refine_ls_R_factor_gt     0.0325
_refine_ls_wR_factor_gt     0.0934
_refine_ls_wR_factor_ref     0.0956
_refine_ls_goodness_of_fit_ref     0.962
_refine_ls_restrained_S_all     0.962
_refine_ls_number_reflns     1931
_refine_ls_number_parameters     132
_refine_ls_number_restraints     0
_refine_ls_hydrogen_treatment     mixed
_refine_ls_weighting_scheme     calc
_refine_ls_weighting_details
               'calc w = 1/[\s^2^(Fo^2^)+(0.0578P)^2^] where P=(Fo^2^+2Fc^2^)/3'
_atom_sites_solution_hydrogens     geom
_atom_sites_solution_primary     direct
_atom_sites_solution_secondary     difmap
_refine_ls_shift/su_max     0.000
_refine_ls_shift/su_mean     0.000
_refine_diff_density_max     0.352
_refine_diff_density_min     -0.351
_refine_ls_extinction_method     none
_refine_ls_extinction_coef     ?
loop_
    _atom_type_symbol
    _atom_type_description
    _atom_type_scat_dispersion_real
    _atom_type_scat_dispersion_imag
    _atom_type_scat_source
    'C' 'C' 0.0033 0.0016
                         'International Tables Vol C Tables 4.2.6.8 and 6.1.1.4'
    'H' 'H' 0.0000 0.0000
                         'International Tables Vol C Tables 4.2.6.8 and 6.1.1.4'
    'N' 'N' 0.0061 0.0033
                         'International Tables Vol C Tables 4.2.6.8 and 6.1.1.4'
    'O' 'O' 0.0106 0.0060
                         'International Tables Vol C Tables 4.2.6.8 and 6.1.1.4'
    'Mn' 'Mn' 0.3368 0.7283
                         'International Tables Vol C Tables 4.2.6.8 and 6.1.1.4'
_computing_data_collection     'SMART (Bruker, 2004)'
_computing_cell_refinement     'SAINT (Bruker, 2004)'
_computing_data_reduction     'SAINT (Bruker, 2004)'
_computing_structure_solution     'SHELXS97 (Sheldrick, 2008)'
_computing_structure_refinement     'SHELXL97 (Sheldrick, 2008)'
_computing_molecular_graphics     'SHELXTL (Version 5.1; Sheldrick, 2008)'
_computing_publication_material     'SHELXTL (Version 5.1; Sheldrick, 2008)'
loop_
    _atom_site_type_symbol
    _atom_site_label
    _atom_site_fract_x
    _atom_site_fract_y
    _atom_site_fract_z
    _atom_site_U_iso_or_equiv
    _atom_site_adp_type
    _atom_site_calc_flag
    _atom_site_refinement_flags
    _atom_site_occupancy
    _atom_site_disorder_assembly
    _atom_site_disorder_group
    Mn Mn1 0.0000 0.5000 0.0000 0.02937(16) Uani d S 1 . .
    N N1 0.18504(13) 0.50974(16) 0.1269(2) 0.0293(4) Uani d . 1 . .
    N N2 0.35369(14) 0.52117(17) 0.2952(3) 0.0363(4) Uani d . 1 . .
    H H2A 0.4143 0.5577 0.3581 0.044 Uiso calc R 1 . .
    O O1 0.50357(12) 0.30235(19) 0.4426(3) 0.0559(5) Uani d . 1 . .
    O O2 0.39335(12) 0.12886(16) 0.3029(2) 0.0484(4) Uani d . 1 . .
    H H2B 0.3298 0.1226 0.2415 0.073 Uiso calc R 1 . .
    O O3 0.19549(11) 0.11771(14) 0.1132(2) 0.0352(4) Uani d . 1 . .
    O O4 0.06082(11) 0.27347(14) -0.01036(19) 0.0330(3) Uani d . 1 . .
    O O5 -0.02904(16) 0.4590(2) 0.2723(3) 0.0459(5) Uani d . 1 . .
    C C1 0.2586(2) 0.7599(2) 0.2185(4) 0.0549(7) Uani d . 1 . .
    H H1A 0.1875 0.7922 0.1503 0.082 Uiso calc R 1 . .
    H H1B 0.3172 0.8005 0.1645 0.082 Uiso calc R 1 . .
    H H1C 0.2675 0.7915 0.3444 0.082 Uiso calc R 1 . .
    C C2 0.26397(16) 0.5981(2) 0.2124(3) 0.0339(5) Uani d . 1 . .
    C C3 0.41682(17) 0.2662(2) 0.3431(3) 0.0370(5) Uani d . 1 . .
    C C4 0.33359(15) 0.3766(2) 0.2638(3) 0.0309(5) Uani d . 1 . .
    C C5 0.22732(15) 0.3710(2) 0.1569(3) 0.0273(4) Uani d . 1 . .
    C C6 0.15691(15) 0.2449(2) 0.0818(3) 0.0277(4) Uani d . 1 . .
    H H5B -0.071(2) 0.499(2) 0.319(4) 0.041(8) Uiso d . 1 . .
    H H5A 0.001(2) 0.397(3) 0.336(4) 0.065(9) Uiso d . 1 . .
loop_
    _atom_site_aniso_label
    _atom_site_aniso_U_11
    _atom_site_aniso_U_22
    _atom_site_aniso_U_33
    _atom_site_aniso_U_12
    _atom_site_aniso_U_13
    _atom_site_aniso_U_23
    Mn1 0.0254(2) 0.0274(2) 0.0312(3) 0.00137(17) -0.00438(17) 0.00092(17)
    N1 0.0265(9) 0.0253(8) 0.0328(10) -0.0015(6) -0.0023(7) -0.0002(7)
    N2 0.0232(8) 0.0327(10) 0.0468(12) -0.0040(7) -0.0081(7) -0.0053(8)
    O1 0.0338(9) 0.0507(10) 0.0697(12) 0.0059(7) -0.0231(8) -0.0116(9)
    O2 0.0350(8) 0.0358(9) 0.0650(11) 0.0064(7) -0.0127(7) -0.0026(7)
    O3 0.0305(7) 0.0248(7) 0.0466(9) -0.0008(6) -0.0011(6) -0.0008(6)
    O4 0.0275(7) 0.0276(7) 0.0379(9) -0.0018(6) -0.0080(6) -0.0034(6)
    O5 0.0493(11) 0.0499(10) 0.0391(10) 0.0240(9) 0.0099(8) 0.0137(8)
    C1 0.0500(15) 0.0375(13) 0.071(2) 0.0001(11) -0.0042(13) -0.0063(12)
    C2 0.0283(10) 0.0309(10) 0.0388(13) -0.0037(8) -0.0029(9) -0.0022(9)
    C3 0.0276(10) 0.0376(12) 0.0415(14) 0.0043(8) -0.0037(9) -0.0016(10)
    C4 0.0244(10) 0.0317(11) 0.0335(12) -0.0012(8) -0.0022(8) -0.0025(8)
    C5 0.0230(9) 0.0293(10) 0.0275(11) -0.0010(7) -0.0003(7) -0.0006(8)
    C6 0.0255(10) 0.0276(10) 0.0286(11) -0.0023(8) 0.0015(8) -0.0010(8)
_geom_special_details
;
 All esds (except the esd in the dihedral angle between two l.s. planes)
 are estimated using the full covariance matrix.  The cell esds are taken
 into account individually in the estimation of esds in distances, angles
 and torsion angles; correlations between esds in cell parameters are only
 used when they are defined by crystal symmetry.  An approximate (isotropic)
 treatment of cell esds is used for estimating esds involving l.s. planes.
;
loop_
    _geom_bond_atom_site_label_1
    _geom_bond_atom_site_label_2
    _geom_bond_site_symmetry_2
    _geom_bond_distance
    _geom_bond_publ_flag
    Mn1 O5 3_565 2.1433(19) ?
    Mn1 O5 . 2.1433(19) ?
    Mn1 O4 . 2.2103(13) ?
    Mn1 O4 3_565 2.2103(13) ?
    Mn1 N1 . 2.2700(16) ?
    Mn1 N1 3_565 2.2700(16) ?
    N1 C2 . 1.320(2) ?
    N1 C5 . 1.373(2) ?
    N2 C2 . 1.344(3) ?
    N2 C4 . 1.358(2) ?
    N2 H2A . 0.8600 ?
    O1 C3 . 1.210(2) ?
    O2 C3 . 1.311(2) ?
    O2 H2B . 0.8200 ?
    O3 C6 . 1.261(2) ?
    O4 C6 . 1.262(2) ?
    O5 H5B . 0.77(3) ?
    O5 H5A . 0.78(3) ?
    C1 C2 . 1.485(3) ?
    C1 H1A . 0.9600 ?
    C1 H1B . 0.9600 ?
    C1 H1C . 0.9600 ?
    C3 C4 . 1.471(3) ?
    C4 C5 . 1.380(3) ?
    C5 C6 . 1.481(3) ?
loop_
    _geom_angle_atom_site_label_1
    _geom_angle_atom_site_label_2
    _geom_angle_atom_site_label_3
    _geom_angle_site_symmetry_1
    _geom_angle_site_symmetry_3
    _geom_angle
    _geom_angle_publ_flag
    O5 Mn1 O5 3_565 . 180.00(10) ?
    O5 Mn1 O4 3_565 . 90.77(6) ?
    O5 Mn1 O4 . . 89.23(6) ?
    O5 Mn1 O4 3_565 3_565 89.23(6) ?
    O5 Mn1 O4 . 3_565 90.77(6) ?
    O4 Mn1 O4 . 3_565 180.00(10) ?
    O5 Mn1 N1 3_565 . 92.62(7) ?
    O5 Mn1 N1 . . 87.38(7) ?
    O4 Mn1 N1 . . 74.79(5) ?
    O4 Mn1 N1 3_565 . 105.21(5) ?
    O5 Mn1 N1 3_565 3_565 87.38(7) ?
    O5 Mn1 N1 . 3_565 92.62(7) ?
    O4 Mn1 N1 . 3_565 105.21(5) ?
    O4 Mn1 N1 3_565 3_565 74.79(5) ?
    N1 Mn1 N1 . 3_565 180.00(8) ?
    C2 N1 C5 . . 105.93(16) ?
    C2 N1 Mn1 . . 142.63(14) ?
    C5 N1 Mn1 . . 110.00(11) ?
    C2 N2 C4 . . 109.25(16) ?
    C2 N2 H2A . . 125.4 ?
    C4 N2 H2A . . 125.4 ?
    C3 O2 H2B . . 109.5 ?
    C6 O4 Mn1 . . 117.32(11) ?
    Mn1 O5 H5B . . 126(2) ?
    Mn1 O5 H5A . . 124(2) ?
    H5B O5 H5A . . 110(3) ?
    C2 C1 H1A . . 109.5 ?
    C2 C1 H1B . . 109.5 ?
    H1A C1 H1B . . 109.5 ?
    C2 C1 H1C . . 109.5 ?
    H1A C1 H1C . . 109.5 ?
    H1B C1 H1C . . 109.5 ?
    N1 C2 N2 . . 110.42(18) ?
    N1 C2 C1 . . 126.44(19) ?
    N2 C2 C1 . . 123.14(18) ?
    O1 C3 O2 . . 121.74(19) ?
    O1 C3 C4 . . 120.44(19) ?
    O2 C3 C4 . . 117.82(17) ?
    N2 C4 C5 . . 104.59(16) ?
    N2 C4 C3 . . 121.00(17) ?
    C5 C4 C3 . . 134.39(18) ?
    N1 C5 C4 . . 109.80(15) ?
    N1 C5 C6 . . 119.32(16) ?
    C4 C5 C6 . . 130.84(17) ?
    O4 C6 O3 . . 124.39(16) ?
    O4 C6 C5 . . 116.68(16) ?
    O3 C6 C5 . . 118.93(16) ?
loop_
    _geom_hbond_atom_site_label_D
    _geom_hbond_atom_site_label_H
    _geom_hbond_atom_site_label_A
    _geom_hbond_site_symmetry_A
    _geom_hbond_distance_DH
    _geom_hbond_distance_HA
    _geom_hbond_distance_DA
    _geom_hbond_angle_DHA
    O5 H5B O3 2 0.77(3) 2.01(3) 2.763(2) 168(3)
    O5 H5A O4 4_566 0.78(3) 1.98(3) 2.760(2) 174(3)
    N2 H2A O1 3_666 0.86 2.06 2.841(2) 151.1
data_global
_journal_date_recd_electronic     2008-01-09
_journal_date_accepted     2008-02-09
_journal_name_full     'Acta Crystallographica, Section E'
_journal_year     2008
_journal_volume     64
_journal_issue      3
_journal_page_first     m476
_journal_page_last     m476
_journal_paper_category     QM
_journal_coeditor_code     RZ2194
_publ_contact_author_name     'Xiu-Guang Yi'
_publ_contact_author_address
;
College of Chemistry and Chemical Engineering
Jinggangshan University
Ji'an
Jiangxi 343009
People's Republic of China
;
_publ_contact_author_email     yingshaoming@hotmail.com
_publ_contact_author_fax     '+86-796-8100490'
_publ_contact_author_phone     '+86-796-8918820'
_publ_section_title
;\
Diaquabis(5-carboxy-2-methyl-1<i>H</i>-imidazole-4-carboxylato-\
\k^2^<i>N</i>^3^,<i>O</i>^4^)manganese(II)
;
loop_
    _publ_author_name
    _publ_author_address
    'Jian-Zhong Zeng'
;
College of Life Sciences
Jinggangshan University
Ji'an
Jiangxi 343009
People's Republic of China
;
    'Xiu-Guang Yi'
;
College of Chemistry and Chemical Engineering
Jinggangshan University
Ji'an
Jiangxi 343009
People's Republic of China
;
    'Jun-Yue Lin'
;
College of Chemistry and Chemical Engineering
Jinggangshan University
Ji'an
Jiangxi 343009
People's Republic of China
;
    'Shao-Ming Ying'
;
College of Chemistry and Chemical Engineering
Jinggangshan University
Ji'an
Jiangxi 343009
People's Republic of China
;
    'Gan-Sheng Huang'
;
College of Chemistry and Chemical Engineering
Jinggangshan University
Ji'an
Jiangxi 343009
People's Republic of China
;
