# Supplementary material for: Diaqua­bis(5-carb­oxy-2-methyl-1H-imidazole-4-carboxyl­ato-κ2 N 3,O 4)manganese(II)
Source: Acta Crystallogr Sect E Struct Rep Online. 2008 Feb 15;64(Pt 3):m476. doi: 10.1107/S160053680800411X (PMC2960861; doi:10.1107/S160053680800411X)
Supplement: Supplementary file 2 [file e-64-0m476-Isup2.hkl]

# 
# h,k,l, Fc-squared, Fo-squared, sigma(Fo-squared) and status flag 
# 
data_I
_shelx_title ' 1 in P2(1)/c' 
_shelx_refln_list_code          4 
_shelx_F_calc_maximum      174.40 
_exptl_crystal_F_000       438.00 
_reflns_d_resolution_high  0.7491 
 
loop_ 
 _symmetry_equiv_pos_as_xyz 
 'x, y, z' 
 '-x, y+1/2, -z+1/2' 
 '-x, -y, -z' 
 'x, -y-1/2, z-1/2' 
 
_cell_length_a    12.2047 
_cell_length_b     9.1607 
_cell_length_c     7.3860 
_cell_angle_alpha  90.000 
_cell_angle_beta  101.355 
_cell_angle_gamma  90.000 
 
_shelx_F_squared_multiplier     1.000 
 
loop_ 
 _refln_index_h 
 _refln_index_k 
 _refln_index_l 
 _refln_F_squared_calc 
 _refln_F_squared_meas 
 _refln_F_squared_sigma 
 _refln_observed_status 
   2   0   0      136.28      170.66      3.96 o 
   3   0   0     2074.28     1624.00     70.86 o 
   4   0   0     3848.92     3542.21    156.83 o 
   5   0   0     6848.71     6682.76    287.69 o 
   6   0   0     2175.06     2117.44    106.36 o 
   7   0   0       49.11       80.61      4.28 o 
   8   0   0      442.83      413.65      9.32 o 
   9   0   0       25.98       24.10      3.82 o 
  10   0   0      281.03      315.00      9.26 o 
  11   0   0       86.29       97.51      8.29 o 
  12   0   0      758.49      783.92     43.13 o 
  13   0   0        9.95        7.34      9.39 o 
  14   0   0      121.35       99.47     16.43 o 
  15   0   0      179.11      196.59     21.71 o 
   1   1   0     2803.05     3125.40     27.34 o 
   2   1   0       80.22       86.85      1.79 o 
   3   1   0     4009.87     3539.56     57.35 o 
   4   1   0      732.50      602.61     11.79 o 
   5   1   0      217.69      201.72      3.86 o 
   6   1   0     1225.96     1188.56     19.80 o 
   7   1   0      105.93      105.12      3.76 o 
   8   1   0        7.21       15.99      2.51 o 
   9   1   0      475.94      490.43     12.22 o 
  10   1   0       35.36       28.85      3.45 o 
  11   1   0       36.98       39.80      4.65 o 
  12   1   0      230.49      212.80      9.83 o 
  13   1   0        8.32        9.34      5.81 o 
  14   1   0        1.22        0.72      7.36 o 
  15   1   0        6.80        9.27      9.33 o 
   0   2   0      209.90      256.90      4.39 o 
   1   2   0     4629.31     4599.36     55.38 o 
   2   2   0      426.79      289.79      5.74 o 
   3   2   0     5938.92     5723.98     87.25 o 
   4   2   0      534.38      469.57      6.38 o 
   5   2   0     4322.90     4066.09     74.47 o 
   6   2   0     3154.31     3096.13     59.09 o 
   7   2   0      473.14      501.37     13.94 o 
   8   2   0      451.19      450.95      7.98 o 
   9   2   0     1551.28     1547.55     25.20 o 
  10   2   0      368.65      379.18      8.00 o 
  11   2   0     1178.71     1125.04     23.08 o 
  12   2   0        2.78        1.26      4.65 o 
  13   2   0       18.97       24.83      6.43 o 
  14   2   0        9.10        7.61      6.15 o 
  15   2   0       56.35       61.03     16.14 o 
   1   3   0      120.00      111.14      2.66 o 
   2   3   0      628.39      662.07      8.86 o 
   3   3   0     2263.35     2328.44     26.25 o 
   4   3   0      570.94      654.44     10.32 o 
   5   3   0      298.87      308.18      5.71 o 
   6   3   0        9.27       14.62      1.96 o 
   7   3   0      134.67      115.87      3.82 o 
   8   3   0      581.09      614.09     18.10 o 
   9   3   0       49.55       47.72      4.28 o 
  10   3   0       16.03       15.19      3.76 o 
  11   3   0      188.74      186.46      9.20 o 
  12   3   0        1.39        2.62      5.68 o 
  13   3   0        8.87        8.23      6.63 o 
  14   3   0        0.97        0.45      7.88 o 
  15   3   0       22.28       25.68     10.48 o 
   0   4   0     3095.65     2845.63     26.23 o 
   1   4   0     3732.85     3788.23     26.40 o 
   2   4   0     4462.04     4764.40     47.60 o 
   3   4   0      742.53      668.30      7.14 o 
   4   4   0      709.30      597.80      8.65 o 
   5   4   0      268.44      301.51      5.68 o 
   6   4   0     1124.64     1130.98     14.45 o 
   7   4   0      854.09      804.72     12.66 o 
   8   4   0      170.32      168.68      5.57 o 
   9   4   0        4.62        4.23      3.22 o 
  10   4   0        3.11        2.74      3.94 o 
  11   4   0      327.48      312.03     25.53 o 
  12   4   0      335.53      346.18     18.19 o 
  13   4   0       31.96       29.59      8.15 o 
  14   4   0      237.97      219.69     15.46 o 
  15   4   0        1.75        0.00     14.08 o 
   1   5   0     1082.04     1251.41     10.55 o 
   2   5   0      360.85      406.65      6.42 o 
   3   5   0      301.84      328.57      5.77 o 
   4   5   0        1.68        1.48      1.66 o 
   5   5   0        0.25        0.21      2.38 o 
   6   5   0      434.20      440.01      9.45 o 
   7   5   0        0.48        0.22      2.79 o 
   8   5   0       49.08       48.84      4.58 o 
   9   5   0       56.10       59.35      5.08 o 
  10   5   0       38.77       39.56      5.81 o 
  11   5   0       87.13      105.84     10.05 o 
  12   5   0       81.51       81.87      9.95 o 
  13   5   0       20.93       22.24      8.82 o 
  14   5   0        1.17        0.00      8.71 o 
   0   6   0      100.97      107.75      5.22 o 
   1   6   0      185.65      176.04      4.99 o 
   2   6   0      838.73      786.57      9.56 o 
   3   6   0      430.55      445.66      7.68 o 
   4   6   0      272.93      276.10      6.43 o 
   5   6   0      602.50      634.16     11.03 o 
   6   6   0     1368.90     1336.05     16.19 o 
   7   6   0       27.13       26.59      4.06 o 
   8   6   0      310.43      317.36      9.20 o 
   9   6   0      498.09      481.51     13.13 o 
  10   6   0      453.19      472.11     14.22 o 
  11   6   0      229.98      215.75     32.72 o 
  12   6   0       35.06       30.17      8.82 o 
  13   6   0       44.89       46.99     10.99 o 
   1   7   0      671.84      696.11      9.68 o 
   2   7   0        7.86        7.96      2.72 o 
   3   7   0      375.23      379.26      7.74 o 
   4   7   0       73.22       60.36      4.73 o 
   5   7   0      121.82      114.15      6.04 o 
   6   7   0      473.51      432.73     10.40 o 
   7   7   0      326.71      325.12      9.83 o 
   8   7   0        1.32        0.95      3.89 o 
   9   7   0       13.90        9.05      4.58 o 
  10   7   0       20.01       23.71      6.66 o 
  11   7   0        2.68        2.20      7.26 o 
  12   7   0        4.05        5.70      8.71 o 
   0   8   0     3021.68     3041.17     38.00 o 
   1   8   0      319.50      329.06      9.05 o 
   2   8   0       56.72       50.69      4.87 o 
   3   8   0      162.25      160.94      8.24 o 
   4   8   0       27.98       31.55      4.47 o 
   5   8   0     1133.43     1050.73     16.07 o 
   6   8   0      143.73      125.41      7.22 o 
   7   8   0       71.82       82.85      6.51 o 
   8   8   0       29.96       35.31      5.82 o 
   9   8   0      102.30       92.78      7.51 o 
  10   8   0       68.10       59.19      8.19 o 
  11   8   0      109.06      114.52     13.26 o 
  12   8   0      130.62      122.94     19.95 o 
   1   9   0       78.05       91.51      6.20 o 
   2   9   0        0.06       -0.68      4.40 o 
   3   9   0        5.30        2.64      4.63 o 
   4   9   0       49.87       37.75      6.09 o 
   5   9   0        1.06        0.67      5.13 o 
   6   9   0        0.44        2.04      5.36 o 
   7   9   0       15.90       11.94      5.35 o 
   8   9   0        5.77        1.01      5.28 o 
   9   9   0       18.89       17.47      7.50 o 
  10   9   0        0.23        0.29      7.23 o 
   0  10   0      148.37      122.35     14.96 o 
   1  10   0       52.24       54.21      6.99 o 
   2  10   0       47.90       49.11      7.23 o 
   3  10   0       38.30       37.40      6.76 o 
   4  10   0      201.72      194.32     11.01 o 
   5  10   0       56.03       50.43      7.56 o 
   6  10   0      180.34      176.58     11.41 o 
   7  10   0        5.11        3.69      6.77 o 
   8  10   0       53.93       43.92      9.02 o 
   9  10   0       44.91       32.57     15.55 o 
   1  11   0        1.33        1.16      7.23 o 
   2  11   0        0.73       -0.32      6.43 o 
   3  11   0       14.12       19.46      7.06 o 
   4  11   0        0.20        0.39      6.65 o 
   5  11   0       15.13        9.88      7.51 o 
   6  11   0        6.62        4.37      7.84 o 
   0  12   0        5.30        5.28     13.50 o 
   1  12   0       79.07       99.17     19.07 o 
 -16   1   1       20.54       18.90     10.48 o 
 -15   1   1      106.91      113.26     10.31 o 
 -14   1   1        4.71        4.15      5.87 o 
 -13   1   1      196.94      189.80      8.87 o 
 -12   1   1      369.37      373.84     10.45 o 
 -11   1   1        2.02        0.87      3.44 o 
 -10   1   1      159.33      158.31      7.28 o 
  -9   1   1      431.28      436.47     14.06 o 
  -8   1   1        1.56        3.68      1.99 o 
  -7   1   1      798.21      760.71     10.72 o 
  -6   1   1       30.62       30.66      2.15 o 
  -5   1   1      277.55      257.64      5.04 o 
  -4   1   1     1220.36     1189.39     16.82 o 
  -3   1   1        2.21        3.39      0.76 o 
  -2   1   1        4.12        7.22      0.74 o 
  -1   1   1     9231.55     8774.43     53.57 o 
   0   1   1     1720.40     1689.50      7.95 o 
   1   1   1      248.07      250.13      5.38 o 
   2   1   1     2386.39     2435.56     26.97 o 
   3   1   1     5194.43     5176.40     65.70 o 
   4   1   1      947.99      831.27     16.67 o 
   5   1   1     3635.89     3615.12     73.38 o 
   6   1   1      769.72      721.07     16.33 o 
   7   1   1     1064.44      995.46     20.44 o 
   8   1   1     1720.62     1669.52     49.38 o 
   9   1   1      161.64      173.52      5.54 o 
  10   1   1      333.48      343.39      8.90 o 
  11   1   1     1027.57      990.25     14.89 o 
  12   1   1       37.44       44.63      7.47 o 
  13   1   1      269.00      276.23     14.73 o 
  14   1   1      103.98      119.88     12.01 o 
  15   1   1       39.26       49.00     16.14 o 
 -16   2   1        0.56       -0.59     13.79 o 
 -15   2   1       53.11       49.08      8.63 o 
 -14   2   1        1.15        0.69      5.87 o 
 -13   2   1        8.93        8.42      5.56 o 
 -12   2   1      180.33      189.37      9.71 o 
 -11   2   1      128.81      132.25      6.85 o 
 -10   2   1      116.45      108.30      5.86 o 
  -9   2   1      100.72      117.86      5.49 o 
  -8   2   1        5.50        6.30      2.23 o 
  -7   2   1       15.85       13.43      2.22 o 
  -6   2   1      193.63      199.27      3.94 o 
  -5   2   1      946.55     1025.35     12.25 o 
  -4   2   1       78.01       64.48      2.31 o 
  -3   2   1       47.01       40.68      1.68 o 
  -2   2   1     1031.86     1038.55     39.09 o 
  -1   2   1      571.11      549.25     16.44 o 
   0   2   1       73.10       75.60      1.97 o 
   1   2   1      138.89      125.19      2.33 o 
   2   2   1       31.96       42.47      1.67 o 
   3   2   1      781.04      775.78      6.90 o 
   4   2   1     1317.12     1304.55     22.18 o 
   5   2   1      117.43      113.94      2.96 o 
   6   2   1      266.07      298.92      8.36 o 
   7   2   1      210.11      249.08      5.34 o 
   8   2   1        9.72       18.22      3.04 o 
   9   2   1      611.27      608.27     12.16 o 
  10   2   1       44.99       41.68      4.62 o 
  11   2   1      198.33      177.61      7.62 o 
  12   2   1       27.60       26.64      5.92 o 
  13   2   1        1.90        1.17      9.68 o 
  14   2   1       35.47       34.04     13.50 o 
  15   2   1       22.25       15.84     14.08 o 
 -15   3   1       19.79       14.82      9.34 o 
 -14   3   1       12.54        8.24      7.97 o 
 -13   3   1        0.68        1.85      5.49 o 
 -12   3   1      397.65      375.15     16.08 o 
 -11   3   1      430.58      397.71     12.13 o 
 -10   3   1      117.49      117.92      6.11 o 
  -9   3   1       34.30       34.25      3.41 o 
  -8   3   1      245.53      238.77      5.30 o 
  -7   3   1      354.17      372.18      7.26 o 
  -6   3   1     3809.08     3811.17     84.45 o 
  -5   3   1       10.94        7.63      1.57 o 
  -4   3   1      379.47      374.06      8.07 o 
  -3   3   1        1.68        3.78      1.28 o 
  -2   3   1      349.63      396.47      5.47 o 
  -1   3   1     2261.24     2188.14     25.87 o 
   0   3   1     2763.36     2831.40     31.65 o 
   1   3   1        5.25       14.83      1.46 o 
   2   3   1     2019.82     1918.55     29.32 o 
   3   3   1      204.31      292.63      6.69 o 
   4   3   1     4523.30     4523.02     76.76 o 
   5   3   1     2764.04     2823.14     29.64 o 
   6   3   1     1468.97     1345.96     23.20 o 
   7   3   1      463.40      419.62      7.42 o 
   8   3   1      356.70      388.25     10.25 o 
   9   3   1      392.93      410.50      9.33 o 
  10   3   1     1999.51     1907.65     54.53 o 
  11   3   1      164.58      176.19      9.32 o 
  12   3   1      147.11      162.04     15.26 o 
  13   3   1       21.02       17.21      8.18 o 
  14   3   1      145.39      151.99     19.66 o 
 -15   4   1       10.13        5.57     13.20 o 
 -14   4   1       36.58       35.32      9.42 o 
 -13   4   1       10.91       10.38      7.16 o 
 -12   4   1       53.06       39.62      7.92 o 
 -11   4   1       21.80       18.67      6.39 o 
 -10   4   1       26.31       25.35      4.97 o 
  -9   4   1        0.06        1.59      2.73 o 
  -8   4   1       39.38       37.42      3.10 o 
  -7   4   1       85.63       90.08      4.12 o 
  -6   4   1       42.91       37.54      2.88 o 
  -5   4   1      230.02      220.48      5.00 o 
  -4   4   1       23.68       24.53      2.22 o 
  -3   4   1      169.44      157.55      4.46 o 
  -2   4   1     1196.26     1280.53      9.70 o 
  -1   4   1     1236.06     1295.53     11.71 o 
   0   4   1      302.09      372.23      4.39 o 
   1   4   1      364.56      370.40      5.43 o 
   2   4   1      114.00      102.85      3.22 o 
   3   4   1      107.78      110.30      3.00 o 
   4   4   1       17.14       18.96      1.80 o 
   5   4   1        4.02       10.60      2.10 o 
   6   4   1        9.76       11.21      2.82 o 
   7   4   1        0.09        2.33      2.75 o 
   8   4   1        9.32        5.92      3.15 o 
   9   4   1        5.67        6.41      3.89 o 
  10   4   1       22.72       23.27      5.36 o 
  11   4   1       24.23       25.32      5.79 o 
  12   4   1        5.33        2.24      6.31 o 
  13   4   1       28.12       17.89      8.39 o 
  14   4   1        0.54       -0.51      8.86 o 
 -14   5   1        8.08        6.56      8.61 o 
 -13   5   1       13.47        5.28      7.47 o 
 -12   5   1       72.95       71.63      9.74 o 
 -11   5   1      547.96      571.02     39.76 o 
 -10   5   1       44.08       40.54      7.25 o 
  -9   5   1       13.52       14.77      4.40 o 
  -8   5   1       16.68       15.96      3.51 o 
  -7   5   1      409.48      410.38      7.76 o 
  -6   5   1     1263.01     1286.73     25.68 o 
  -5   5   1      325.70      321.70      7.41 o 
  -4   5   1       11.92       23.13      2.54 o 
  -3   5   1     1794.64     1846.97     13.64 o 
  -2   5   1      123.53      140.46      4.17 o 
  -1   5   1     3897.18     4005.83     45.10 o 
   0   5   1      793.52      816.38      8.54 o 
   1   5   1     2860.10     2912.25     20.14 o 
   2   5   1      340.04      322.00      5.85 o 
   3   5   1       59.83       48.01      2.99 o 
   4   5   1     1419.09     1340.45     14.63 o 
   5   5   1     2763.40     2703.96     30.83 o 
   6   5   1        9.60       13.98      3.18 o 
   7   5   1      142.17      149.65      6.48 o 
   8   5   1       18.75       12.39      3.69 o 
   9   5   1      644.52      613.42     13.64 o 
  10   5   1      327.23      363.48     12.25 o 
  11   5   1      154.99      159.99     10.05 o 
  12   5   1        1.96        0.88      7.05 o 
  13   5   1      143.41      159.54     14.20 o 
  14   5   1       33.40       19.07     14.67 o 
 -13   6   1        0.01        1.32      8.30 o 
 -12   6   1       24.30       29.31      8.61 o 
 -11   6   1        1.18        1.31      6.53 o 
 -10   6   1      202.40      206.27     12.64 o 
  -9   6   1      153.51      137.07      8.24 o 
  -8   6   1       44.80       46.77      4.84 o 
  -7   6   1        0.85        2.99      3.15 o 
  -6   6   1      230.65      216.14      7.13 o 
  -5   6   1       56.26       70.11      4.14 o 
  -4   6   1        0.01        0.59      2.09 o 
  -3   6   1       30.84       32.45      3.03 o 
  -2   6   1       15.06       18.92      2.63 o 
  -1   6   1       11.18       12.19      2.32 o 
   0   6   1      294.72      287.54      6.13 o 
   1   6   1       48.97       54.04      3.33 o 
   2   6   1      541.20      553.96      8.28 o 
   3   6   1        0.05        2.46      2.56 o 
   4   6   1      313.12      281.81      7.77 o 
   5   6   1      279.72      301.30      8.24 o 
   6   6   1       20.03       13.87      3.48 o 
   7   6   1      354.38      320.56      9.26 o 
   8   6   1        0.24        0.95      3.70 o 
   9   6   1      247.87      236.00      9.12 o 
  10   6   1       25.69       20.84      5.17 o 
  11   6   1        1.48        0.51      5.52 o 
  12   6   1        2.04        1.47      7.88 o 
  13   6   1       41.87       44.88     11.10 o 
 -13   7   1       29.30       42.84     15.84 o 
 -12   7   1      163.90      179.36     14.90 o 
 -11   7   1        7.37        6.31      7.68 o 
 -10   7   1      294.08      283.33     15.04 o 
  -9   7   1      284.27      271.73     11.46 o 
  -8   7   1       85.87       99.56      6.54 o 
  -7   7   1      681.02      656.85     12.55 o 
  -6   7   1      580.22      547.72     11.27 o 
  -5   7   1      288.75      289.96      7.34 o 
  -4   7   1      718.40      738.56     10.62 o 
  -3   7   1        4.67        8.73      2.79 o 
  -2   7   1      532.74      552.46     10.44 o 
  -1   7   1      220.31      218.28      7.03 o 
   0   7   1      598.00      618.23      9.32 o 
   1   7   1        2.86        3.08      2.51 o 
   2   7   1       95.21      106.19      5.55 o 
   3   7   1      223.88      244.81      8.77 o 
   4   7   1      192.67      193.18      7.32 o 
   5   7   1      555.70      524.60     11.21 o 
   6   7   1      238.05      249.85      9.70 o 
   7   7   1       55.57       61.71      5.55 o 
   8   7   1      777.86      761.68     14.92 o 
   9   7   1       28.38       24.17      5.30 o 
  10   7   1      223.57      225.88     10.11 o 
  11   7   1      132.87      140.26     10.61 o 
  12   7   1      105.04      111.18     13.27 o 
 -12   8   1       23.21       22.89     15.84 o 
 -11   8   1        0.48        3.50      8.19 o 
 -10   8   1        9.70        3.64      7.57 o 
  -9   8   1        5.52        3.10      5.69 o 
  -8   8   1        3.46        1.55      4.51 o 
  -7   8   1       37.75       46.92      5.57 o 
  -6   8   1        3.02        1.51      3.93 o 
  -5   8   1       12.99       11.33      4.79 o 
  -4   8   1      309.72      313.35      9.23 o 
  -3   8   1       20.16       20.53      4.17 o 
  -2   8   1       41.46       41.11      4.61 o 
  -1   8   1       88.29       88.04      5.59 o 
   0   8   1        1.42        2.61      3.14 o 
   1   8   1      156.60      160.72      6.89 o 
   2   8   1       39.38       41.27      4.65 o 
   3   8   1       15.90        8.97      3.61 o 
   4   8   1       10.48        9.01      3.88 o 
   5   8   1       25.69       26.50      4.76 o 
   6   8   1       16.19       13.28      4.58 o 
   7   8   1        0.21        1.00      4.19 o 
   8   8   1        3.77        1.49      4.73 o 
   9   8   1        0.09        0.35      5.06 o 
  10   8   1        7.71        3.35      6.00 o 
  11   8   1        3.90        2.74      7.28 o 
 -11   9   1        5.57        5.28     14.08 o 
 -10   9   1       66.53       63.08     16.43 o 
  -9   9   1       50.88       47.83     10.46 o 
  -8   9   1       43.49       43.42      9.23 o 
  -7   9   1       91.99       98.84      8.69 o 
  -6   9   1       50.24       43.27      6.89 o 
  -5   9   1      124.25      130.86      8.86 o 
  -4   9   1      266.66      270.51     11.16 o 
  -3   9   1      276.14      298.12      9.86 o 
  -2   9   1      176.57      186.64      8.10 o 
  -1   9   1      566.58      532.76     12.05 o 
   0   9   1      252.12      254.71     12.52 o 
   1   9   1      202.10      228.70     10.28 o 
   2   9   1      347.28      334.78     13.62 o 
   3   9   1      258.13      276.06     11.29 o 
   4   9   1       85.14       78.03      7.49 o 
   5   9   1       53.18       54.25      6.19 o 
   6   9   1       31.66       39.65      5.89 o 
   7   9   1       10.87        9.22      5.35 o 
   8   9   1       54.65       47.92      6.96 o 
   9   9   1        7.29        5.06      6.30 o 
  10   9   1        0.59       -0.02      9.72 o 
  -9  10   1        8.87        7.63      9.84 o 
  -8  10   1        6.95        5.11      9.33 o 
  -7  10   1       63.19       62.10      8.91 o 
  -6  10   1       30.80       31.72      7.38 o 
  -5  10   1       81.82       79.85      8.58 o 
  -4  10   1        2.60       -0.30      5.65 o 
  -3  10   1        0.01       -0.50      5.36 o 
  -2  10   1        0.55       -0.09      5.42 o 
  -1  10   1        3.75        1.69      5.23 o 
   0  10   1        1.44       -0.27      5.41 o 
   1  10   1        0.00       -0.29      5.25 o 
   2  10   1        2.17        1.51      5.45 o 
   3  10   1       53.90       49.88      7.40 o 
   4  10   1      272.07      303.25     13.21 o 
   5  10   1        1.25        2.14      5.91 o 
   6  10   1        1.27        0.27      6.54 o 
   7  10   1        0.43        0.57      6.94 o 
   8  10   1        0.00        0.78      7.57 o 
  -7  11   1      120.83      116.08     11.73 o 
  -6  11   1      155.16      152.00     12.02 o 
  -5  11   1      146.21      147.14     11.43 o 
  -4  11   1       43.36       42.38      8.38 o 
  -3  11   1       19.23       18.12      8.48 o 
  -2  11   1       38.95       40.08      9.74 o 
  -1  11   1      125.09      118.49     11.93 o 
   0  11   1       61.77       59.64      8.44 o 
   1  11   1        9.84        7.39      6.59 o 
   2  11   1        3.48        4.80      6.46 o 
   3  11   1       32.62       34.50      7.90 o 
   4  11   1       48.00       43.56      8.34 o 
   5  11   1       82.64       71.78      9.82 o 
   6  11   1       69.38       67.68     12.34 o 
  -2  12   1       87.79      122.65     20.25 o 
  -1  12   1       15.26       12.32     14.38 o 
   2  12   1        1.47        2.05     14.96 o 
 -16   0   2      206.02      213.90     23.18 o 
 -15   0   2        3.30        6.18      8.80 o 
 -14   0   2      347.70      358.77     16.80 o 
 -13   0   2      402.01      428.90     21.71 o 
 -12   0   2      200.05      211.39     12.34 o 
 -11   0   2      203.54      199.25     16.28 o 
 -10   0   2      244.80      239.23     18.34 o 
  -9   0   2        9.71       10.12      4.36 o 
  -8   0   2        1.47        0.00      3.32 o 
  -7   0   2     1592.34     1444.85     67.93 o 
  -6   0   2     2433.32     2279.34     82.89 o 
  -5   0   2       28.51       51.62      4.25 o 
  -4   0   2        5.55        3.67      2.07 o 
  -3   0   2    11399.50    11188.70    123.09 o 
  -2   0   2    30414.50    29934.95    557.49 o 
  -1   0   2    16101.02    16287.74    113.55 o 
   1   0   2      124.92      132.33      5.87 o 
   2   0   2        5.87        9.52      1.75 o 
   3   0   2      694.06      773.41     14.38 o 
   4   0   2     5332.08     5885.64     85.09 o 
   5   0   2       19.16       42.00      3.72 o 
   6   0   2      779.96      759.02     26.55 o 
   7   0   2      186.99      153.11      7.23 o 
   8   0   2      104.94      101.37      5.86 o 
   9   0   2       23.66       19.35      5.08 o 
  10   0   2      949.91      918.65     33.74 o 
  11   0   2       17.80       17.18      6.33 o 
  12   0   2       34.51       21.64      7.46 o 
  13   0   2      246.71      237.96     21.13 o 
  14   0   2      251.14      233.85     22.01 o 
 -16   1   2        7.11        6.32     10.05 o 
 -15   1   2        0.01        0.62      6.76 o 
 -14   1   2        5.80        6.50      5.35 o 
 -13   1   2      154.73      154.75      8.43 o 
 -12   1   2       62.18       69.54      5.90 o 
 -11   1   2      182.71      185.87      7.66 o 
 -10   1   2       40.08       45.35      4.47 o 
  -9   1   2        1.70        4.00      2.73 o 
  -8   1   2      364.68      409.76      8.94 o 
  -7   1   2      116.38      138.87      3.94 o 
  -6   1   2      117.98      152.31      5.73 o 
  -5   1   2      229.83      194.93      3.80 o 
  -4   1   2      798.74      888.47     13.98 o 
  -3   1   2      210.23      267.83      3.06 o 
  -2   1   2     8415.11     8749.47     67.79 o 
  -1   1   2      594.41      662.86     13.20 o 
   0   1   2      305.67      229.44      5.63 o 
   1   1   2     3643.13     3574.52     92.32 o 
   2   1   2       32.30       27.46      1.53 o 
   3   1   2      794.45      762.08     14.91 o 
   4   1   2      363.13      349.92      4.77 o 
   5   1   2     1452.58     1501.73     26.29 o 
   6   1   2      208.28      268.50      5.19 o 
   7   1   2        7.10        9.28      2.30 o 
   8   1   2        0.62        8.05      3.03 o 
   9   1   2      297.22      278.30      7.94 o 
  10   1   2      331.20      307.23     10.55 o 
  11   1   2       18.86       19.34      4.65 o 
  12   1   2       23.44       20.32      5.13 o 
  13   1   2        1.31        0.88      9.98 o 
  14   1   2        0.88        0.29     11.74 o 
 -16   2   2       39.86       47.55     11.82 o 
 -15   2   2       29.29       30.53      7.96 o 
 -14   2   2        3.64        3.64      5.78 o 
 -13   2   2      216.60      207.33     10.89 o 
 -12   2   2      317.04      336.16     12.21 o 
 -11   2   2      455.29      476.00     11.18 o 
 -10   2   2      716.61      726.41     17.45 o 
  -9   2   2      162.66      146.15      6.23 o 
  -8   2   2      856.21      817.96     15.37 o 
  -7   2   2     2328.66     2343.18     47.71 o 
  -6   2   2      282.13      281.03      6.98 o 
  -5   2   2     2719.09     2530.69     38.05 o 
  -4   2   2      262.30      206.92      4.11 o 
  -3   2   2      642.42      648.29     14.19 o 
  -2   2   2        2.20        3.27      1.13 o 
  -1   2   2      198.84      231.61      3.79 o 
   0   2   2      494.90      558.75     10.92 o 
   1   2   2       48.08       33.60      1.69 o 
   2   2   2      159.50      188.77      6.23 o 
   3   2   2      186.79      159.89      3.65 o 
   4   2   2     1600.14     1607.42     16.97 o 
   5   2   2      449.98      548.91      7.24 o 
   6   2   2       18.22       19.48      2.77 o 
   7   2   2     1549.53     1467.04     16.13 o 
   8   2   2      243.70      257.95      7.39 o 
   9   2   2     2067.83     1995.93     62.55 o 
  10   2   2      454.16      441.21     14.23 o 
  11   2   2      138.19      129.94      8.64 o 
  12   2   2       54.71       57.78      9.10 o 
  13   2   2       97.76       85.68     15.55 o 
  14   2   2       66.15       77.75     16.72 o 
 -15   3   2        3.61        2.65      7.37 o 
 -14   3   2       25.10       18.40      6.87 o 
 -13   3   2       46.73       55.00      7.49 o 
 -12   3   2      151.06      149.49      7.82 o 
 -11   3   2      137.87      148.22      7.45 o 
 -10   3   2       22.62       24.77      3.99 o 
  -9   3   2       21.22       21.14      3.77 o 
  -8   3   2      126.40      119.31      5.93 o 
  -7   3   2      264.90      249.26      4.94 o 
  -6   3   2       17.74       25.88      2.22 o 
  -5   3   2       18.62       13.32      1.97 o 
  -4   3   2      412.64      440.61     12.23 o 
  -3   3   2       27.67       25.54      2.12 o 
  -2   3   2        0.26        2.21      1.37 o 
  -1   3   2       21.32       19.48      1.72 o 
   0   3   2      346.73      334.80      3.89 o 
   1   3   2     1021.88     1000.06      7.74 o 
   2   3   2       64.83       70.33      3.45 o 
   3   3   2      436.10      427.77      7.51 o 
   4   3   2       31.59       40.96      2.63 o 
   5   3   2       90.50      101.16      3.87 o 
   6   3   2      114.52      135.49      4.68 o 
   7   3   2      163.24      172.97      7.57 o 
   8   3   2        8.40        5.13      3.48 o 
   9   3   2      129.80      115.58      7.32 o 
  10   3   2      123.51      127.79      8.12 o 
  11   3   2        5.92        8.66      5.01 o 
  12   3   2      147.87      137.68      9.60 o 
  13   3   2       35.32       37.56     13.50 o 
  14   3   2       16.00       15.55     13.50 o 
 -15   4   2       53.09       65.32     12.22 o 
 -14   4   2       95.78      111.03     12.24 o 
 -13   4   2      407.35      423.03     16.03 o 
 -12   4   2      152.94      156.21      9.82 o 
 -11   4   2        6.01        5.04      3.98 o 
 -10   4   2        7.18        8.52      3.80 o 
  -9   4   2      117.08      117.45      6.06 o 
  -8   4   2      709.84      689.12     11.09 o 
  -7   4   2      331.05      330.06      6.65 o 
  -6   4   2      106.68       96.26      3.98 o 
  -5   4   2        2.82        1.62      1.86 o 
  -4   4   2      414.94      419.70     12.08 o 
  -3   4   2     1481.28     1508.06     30.15 o 
  -2   4   2     1457.55     1344.48     28.71 o 
  -1   4   2      458.97      421.26      6.20 o 
   0   4   2     2855.48     3115.99     25.15 o 
   1   4   2     1154.19     1219.06     19.55 o 
   2   4   2      563.19      491.79      6.02 o 
   3   4   2      264.61      272.60      6.64 o 
   4   4   2      248.72      280.75      7.08 o 
   5   4   2      943.95      880.85     12.36 o 
   6   4   2      551.46      525.00     11.71 o 
   7   4   2       52.70       66.54      5.17 o 
   8   4   2        2.89        2.17      3.89 o 
   9   4   2        8.77        8.84      4.40 o 
  10   4   2      449.40      448.05     13.55 o 
  11   4   2        9.08       14.64      5.74 o 
  12   4   2      250.89      255.16     12.36 o 
  13   4   2       81.54       68.07     15.84 o 
 -14   5   2        2.90        0.88      8.51 o 
 -13   5   2        9.36        8.63      7.78 o 
 -12   5   2       15.37       13.61      7.14 o 
 -11   5   2       37.51       25.77      6.72 o 
 -10   5   2       25.52       18.14      5.18 o 
  -9   5   2      230.71      231.52      9.41 o 
  -8   5   2        5.95        8.60      3.45 o 
  -7   5   2        2.10        2.69      2.54 o 
  -6   5   2       31.52       28.67      3.06 o 
  -5   5   2      288.06      267.57      8.22 o 
  -4   5   2     1154.69     1186.57     27.78 o 
  -3   5   2       39.71       35.70      3.01 o 
  -2   5   2       82.06       94.09      3.61 o 
  -1   5   2     1388.46     1477.71     16.24 o 
   0   5   2       97.35      102.82      3.91 o 
   1   5   2      461.25      504.33      7.28 o 
   2   5   2       33.45       35.25      3.34 o 
   3   5   2      296.40      303.32      7.62 o 
   4   5   2        0.66        3.00      2.67 o 
   5   5   2        9.27       13.35      3.23 o 
   6   5   2      497.02      479.24     10.41 o 
   7   5   2       64.18       60.89      5.06 o 
   8   5   2       96.07       96.26      6.12 o 
   9   5   2       13.02        9.58      4.85 o 
  10   5   2       37.24       34.28      6.37 o 
  11   5   2       16.54        9.98      6.06 o 
  12   5   2        3.34        3.49      6.37 o 
  13   5   2       29.08       30.81     10.17 o 
 -14   6   2        0.76        1.76     12.91 o 
 -13   6   2       24.38       27.42      9.44 o 
 -12   6   2      110.93      117.07     11.72 o 
 -11   6   2      186.52      193.04     13.16 o 
 -10   6   2      221.19      226.88     13.03 o 
  -9   6   2        8.06        6.64      5.80 o 
  -8   6   2      337.57      324.68     12.28 o 
  -7   6   2      590.87      606.52      9.86 o 
  -6   6   2      161.71      168.50      5.77 o 
  -5   6   2      333.92      360.17      7.34 o 
  -4   6   2      718.12      708.87      9.66 o 
  -3   6   2      535.88      522.48      8.17 o 
  -2   6   2      153.48      159.17      5.87 o 
  -1   6   2       94.12      111.46      5.08 o 
   0   6   2      375.52      361.58      6.99 o 
   1   6   2      252.02      257.72      7.26 o 
   2   6   2      165.02      162.80      6.19 o 
   3   6   2      161.78      166.92      6.34 o 
   4   6   2     1483.22     1501.71     17.45 o 
   5   6   2       73.72       78.13      5.35 o 
   6   6   2       33.67       34.64      4.54 o 
   7   6   2      348.13      343.75      9.97 o 
   8   6   2      417.56      404.01     11.21 o 
   9   6   2      397.09      413.65     11.72 o 
  10   6   2      124.31      122.61      9.54 o 
  11   6   2       41.48       48.24      8.01 o 
  12   6   2       99.29      109.51     10.21 o 
 -13   7   2        9.22        7.63     13.50 o 
 -12   7   2        0.00        0.74      8.08 o 
 -11   7   2       16.26       22.48      8.27 o 
 -10   7   2      156.72      158.24     12.33 o 
  -9   7   2        0.06        1.63      6.12 o 
  -8   7   2       97.93       96.30      7.37 o 
  -7   7   2        0.00        1.41      3.66 o 
  -6   7   2      488.12      486.34      9.48 o 
  -5   7   2       14.51       19.14      3.50 o 
  -4   7   2       92.52       93.33      5.65 o 
  -3   7   2       91.02       97.00      5.57 o 
  -2   7   2      372.09      402.78      9.22 o 
  -1   7   2      117.79      128.44      6.01 o 
   0   7   2       82.28       81.01      5.21 o 
   1   7   2      167.15      172.55      6.82 o 
   2   7   2       80.99       82.47      5.27 o 
   3   7   2      858.51      793.29     13.45 o 
   4   7   2       17.64       15.21      3.85 o 
   5   7   2      231.94      227.75      9.23 o 
   6   7   2       20.24       17.29      4.43 o 
   7   7   2       93.57      102.38      6.93 o 
   8   7   2        0.39        1.47      4.51 o 
   9   7   2        1.13        0.29      4.84 o 
  10   7   2       29.63       36.00      6.52 o 
  11   7   2       17.48       14.94      7.72 o 
  12   7   2       10.70        3.72     10.16 o 
 -12   8   2       16.73       18.19     14.08 o 
 -11   8   2       61.19       64.72     10.97 o 
 -10   8   2       16.27       10.88      7.99 o 
  -9   8   2        8.98       11.84      7.46 o 
  -8   8   2        0.66        0.88      6.43 o 
  -7   8   2      461.39      446.99     16.91 o 
  -6   8   2      300.40      299.98      9.67 o 
  -5   8   2      143.78      149.62      7.33 o 
  -4   8   2        3.20        2.40      3.57 o 
  -3   8   2       31.88       29.08      4.69 o 
  -2   8   2     1517.70     1541.78     21.56 o 
  -1   8   2     1971.30     1986.46     24.73 o 
   0   8   2       12.72       22.13      4.14 o 
   1   8   2      298.92      308.35      9.29 o 
   2   8   2        4.24       10.96      3.99 o 
   3   8   2      564.59      564.77     12.41 o 
   4   8   2      629.88      553.87     12.61 o 
   5   8   2      186.86      190.95      8.58 o 
   6   8   2       62.21       72.53      6.52 o 
   7   8   2       53.64       57.89      6.49 o 
   8   8   2       18.78       15.26      5.65 o 
   9   8   2       81.39       69.53      7.63 o 
  10   8   2       59.76       67.55      8.13 o 
 -10   9   2        3.25       -0.29     13.50 o 
  -9   9   2       10.73        4.40     11.74 o 
  -8   9   2        6.42        4.67      7.88 o 
  -7   9   2       70.65       62.30      9.84 o 
  -6   9   2       11.52        4.77      5.57 o 
  -5   9   2        4.77        3.13      5.25 o 
  -4   9   2        1.65        0.55      4.51 o 
  -3   9   2       44.50       45.97      5.71 o 
  -2   9   2       96.31      103.50      7.84 o 
  -1   9   2        0.78        0.27      4.79 o 
   0   9   2       18.22       12.41      5.18 o 
   1   9   2        0.83       -0.28      4.62 o 
   2   9   2        0.66        0.49      4.31 o 
   3   9   2       26.08       14.03      4.83 o 
   4   9   2       27.10       21.40      5.27 o 
   5   9   2       23.14       19.59      5.42 o 
   6   9   2       27.41       23.78      5.72 o 
   7   9   2        0.11        0.79      5.15 o 
   8   9   2        6.27       11.73      6.32 o 
   9   9   2       26.49       28.08      7.37 o 
  -9  10   2        1.50        3.23     14.96 o 
  -8  10   2       47.35       45.94     11.03 o 
  -7  10   2       45.54       47.68     10.58 o 
  -6  10   2      106.05      115.06      9.79 o 
  -5  10   2      133.17      144.66     10.47 o 
  -4  10   2       70.75       85.48      8.69 o 
  -3  10   2       71.80       80.88      9.52 o 
  -2  10   2      196.74      191.87     10.87 o 
  -1  10   2      135.27      121.17      9.19 o 
   0  10   2      141.41      155.04     10.38 o 
   1  10   2       35.02       33.58      7.02 o 
   2  10   2      235.87      242.01     11.90 o 
   3  10   2      119.16      115.64      9.54 o 
   4  10   2      281.54      296.08     13.50 o 
   5  10   2       68.05       68.00      8.69 o 
   6  10   2       36.31       34.56      7.11 o 
   7  10   2       25.20       21.60      7.20 o 
  -6  11   2       17.41       12.43     10.46 o 
  -5  11   2        3.60        0.59      8.48 o 
  -4  11   2        1.26        0.99      8.06 o 
  -3  11   2        0.96        0.13      8.40 o 
  -2  11   2        4.37        2.22      6.87 o 
  -1  11   2        0.56       -0.49      6.49 o 
   0  11   2        0.10        0.64      6.12 o 
   1  11   2        9.42       10.00      6.83 o 
   2  11   2       14.47       11.80      6.81 o 
   3  11   2        3.03        1.73      7.32 o 
   4  11   2        0.98        1.08      7.40 o 
   5  11   2        6.67        5.28     13.79 o 
 -16   1   3        8.15        8.04      8.58 o 
 -15   1   3       26.26       22.69      6.86 o 
 -14   1   3      310.15      328.12     13.61 o 
 -13   1   3       65.54       72.11      6.75 o 
 -12   1   3       58.18       62.25      5.93 o 
 -11   1   3      497.76      520.52     11.84 o 
 -10   1   3      161.96      163.94      7.83 o 
  -9   1   3      569.78      540.21     10.67 o 
  -8   1   3      998.38     1006.39     15.71 o 
  -7   1   3      485.04      470.61     15.63 o 
  -6   1   3     2113.25     2081.95     33.97 o 
  -5   1   3     1362.72     1268.32     13.78 o 
  -4   1   3      320.59      311.71      4.11 o 
  -3   1   3     5230.51     5205.72     26.76 o 
  -2   1   3     4686.89     4671.89    122.39 o 
  -1   1   3      912.06      838.76     29.78 o 
   0   1   3     1104.16      983.54     32.71 o 
   1   1   3     3115.28     3123.22     66.80 o 
   2   1   3     1191.33     1143.10     23.98 o 
   3   1   3     1321.66     1339.55     21.17 o 
   4   1   3      694.58      693.74     14.40 o 
   5   1   3       91.69       80.99      3.52 o 
   6   1   3      751.74      739.26     17.58 o 
   7   1   3      283.32      295.08      7.56 o 
   8   1   3        1.13        3.15      3.15 o 
   9   1   3      668.19      652.18     14.25 o 
  10   1   3       34.47       35.91      5.74 o 
  11   1   3       61.90       61.52      7.32 o 
  12   1   3      187.25      181.91     10.89 o 
  13   1   3       13.72       12.21      7.00 o 
  14   1   3       58.27       48.41     16.43 o 
 -15   2   3        0.16       -0.99      6.21 o 
 -14   2   3       93.42       94.53      7.95 o 
 -13   2   3       14.29       12.45      5.06 o 
 -12   2   3       31.50       36.27      5.18 o 
 -11   2   3       13.02       12.63      4.03 o 
 -10   2   3       50.14       53.42      4.94 o 
  -9   2   3       12.67       15.18      3.48 o 
  -8   2   3      350.31      358.31      8.62 o 
  -7   2   3       54.55       62.36      4.17 o 
  -6   2   3       35.02       37.52      2.70 o 
  -5   2   3      163.56      139.59      3.33 o 
  -4   2   3        3.40        1.97      1.34 o 
  -3   2   3       26.94       24.05      2.05 o 
  -2   2   3       47.41       45.88      2.63 o 
  -1   2   3      613.68      653.92     13.09 o 
   0   2   3       34.35       42.98      2.58 o 
   1   2   3      775.79      730.35      9.05 o 
   2   2   3      584.07      587.26     13.92 o 
   3   2   3      126.76      133.55      5.32 o 
   4   2   3       73.62      103.17      4.22 o 
   5   2   3       71.98       74.40      4.16 o 
   6   2   3      433.00      440.47      8.54 o 
   7   2   3      221.95      215.92      6.83 o 
   8   2   3      354.25      342.16     10.44 o 
   9   2   3      225.53      204.25      9.19 o 
  10   2   3       12.11        9.98      6.22 o 
  11   2   3       38.88       38.20      8.19 o 
  12   2   3       92.89       82.71     10.68 o 
  13   2   3        3.89        4.40      6.95 o 
  14   2   3       20.69       26.99     15.26 o 
 -15   3   3        0.46        1.42      7.45 o 
 -14   3   3       44.03       47.47      7.04 o 
 -13   3   3      304.24      332.20     13.19 o 
 -12   3   3      204.64      216.18      9.44 o 
 -11   3   3      100.57      107.95      6.80 o 
 -10   3   3      142.72      146.90      8.44 o 
  -9   3   3      223.17      226.62      7.66 o 
  -8   3   3     1567.32     1535.63     40.49 o 
  -7   3   3     1311.29     1244.66     28.84 o 
  -6   3   3      590.29      597.67     15.75 o 
  -5   3   3      796.83      800.71     10.80 o 
  -4   3   3      539.84      527.48      8.89 o 
  -3   3   3     1265.36     1203.62     16.10 o 
  -2   3   3     3313.66     3069.02     31.86 o 
  -1   3   3      621.88      619.94      7.40 o 
   0   3   3     1564.73     1664.01     15.35 o 
   1   3   3        5.57       11.80      1.81 o 
   2   3   3      200.19      170.43      5.21 o 
   3   3   3     2164.65     2259.69     49.45 o 
   4   3   3      916.98      901.03     18.55 o 
   5   3   3      356.57      324.88      7.92 o 
   6   3   3      226.71      232.65      8.35 o 
   7   3   3       12.57        6.98      3.84 o 
   8   3   3     1307.60     1217.79     46.78 o 
   9   3   3      463.01      447.40     16.03 o 
  10   3   3      164.84      180.34     11.39 o 
  11   3   3       27.53       24.31      7.99 o 
  12   3   3       45.98       38.35      9.22 o 
  13   3   3       61.45       58.93     11.51 o 
 -15   4   3       16.69        8.80     14.08 o 
 -14   4   3        0.55        0.38      7.06 o 
 -13   4   3        0.16        1.52      5.85 o 
 -12   4   3        0.15        1.05      4.64 o 
 -11   4   3       13.09       13.30      4.59 o 
 -10   4   3       15.63       11.32      3.96 o 
  -9   4   3       13.30       11.41      3.63 o 
  -8   4   3        1.91        2.25      3.56 o 
  -7   4   3       66.20       72.65      5.48 o 
  -6   4   3       10.74        7.79      2.43 o 
  -5   4   3        2.20        0.41      1.96 o 
  -4   4   3        4.21        5.23      2.18 o 
  -3   4   3      598.13      608.15      9.19 o 
  -2   4   3      457.41      479.37      9.72 o 
  -1   4   3        2.86        3.59      1.70 o 
   0   4   3      194.21      194.74      3.94 o 
   1   4   3        0.29        2.79      2.23 o 
   2   4   3      331.40      321.02      7.48 o 
   3   4   3       69.26       67.81      4.32 o 
   4   4   3      401.01      413.06      9.02 o 
   5   4   3       22.95       17.66      3.37 o 
   6   4   3      252.45      224.65      8.06 o 
   7   4   3        0.09        0.88      3.73 o 
   8   4   3        1.24        2.82      4.28 o 
   9   4   3        5.89        4.43      4.83 o 
  10   4   3       98.57       97.20      8.47 o 
  11   4   3       79.22       66.32      8.18 o 
  12   4   3        0.84        0.27      7.99 o 
  13   4   3       24.21       26.81     10.68 o 
 -14   5   3       24.71       19.34      9.90 o 
 -13   5   3      213.27      213.74     14.94 o 
 -12   5   3      270.79      275.90     12.29 o 
 -11   5   3       53.10       53.77      6.99 o 
 -10   5   3        9.40       10.13      5.04 o 
  -9   5   3       40.66       36.31      5.54 o 
  -8   5   3      456.02      483.82     15.69 o 
  -7   5   3      530.31      540.09     14.09 o 
  -6   5   3        4.37        1.98      2.60 o 
  -5   5   3      448.23      429.59      9.80 o 
  -4   5   3      116.47      113.81      4.86 o 
  -3   5   3      750.29      712.31     15.54 o 
  -2   5   3     1148.79     1147.61     14.56 o 
  -1   5   3     1417.56     1393.67     13.88 o 
   0   5   3     1482.79     1440.25     15.29 o 
   1   5   3       70.88       56.78      4.18 o 
   2   5   3      281.58      285.32      7.59 o 
   3   5   3     3204.93     3148.85     39.20 o 
   4   5   3      487.31      487.31     10.30 o 
   5   5   3      364.33      357.31      9.38 o 
   6   5   3        3.19        3.09      3.31 o 
   7   5   3       95.74       85.96      5.97 o 
   8   5   3      363.81      373.01     13.78 o 
   9   5   3      303.97      323.42     19.21 o 
  10   5   3        3.04        1.83      5.68 o 
  11   5   3       58.81       61.42      8.29 o 
  12   5   3        1.56        1.27      7.00 o 
 -14   6   3        2.10        2.05     13.20 o 
 -13   6   3        6.40        8.23      8.86 o 
 -12   6   3      151.22      146.59     12.86 o 
 -11   6   3        2.04        0.44      6.64 o 
 -10   6   3        6.06        5.57      6.51 o 
  -9   6   3      129.50      121.53      8.41 o 
  -8   6   3       32.52       27.02      5.35 o 
  -7   6   3       12.81       13.27      3.80 o 
  -6   6   3       53.29       50.60      4.06 o 
  -5   6   3      223.95      222.65      6.17 o 
  -4   6   3        0.45        3.01      3.48 o 
  -3   6   3      312.12      313.68      8.03 o 
  -2   6   3       40.74       40.94      3.96 o 
  -1   6   3      263.78      288.70      7.40 o 
   0   6   3        1.59        2.86      2.76 o 
   1   6   3      114.81      104.17      5.49 o 
   2   6   3       28.20       30.99      3.92 o 
   3   6   3        5.86        3.22      3.19 o 
   4   6   3       54.98       49.58      4.82 o 
   5   6   3        0.45        0.60      3.37 o 
   6   6   3      346.62      310.92      9.82 o 
   7   6   3      338.70      328.68     10.45 o 
   8   6   3        0.18        2.92      4.27 o 
   9   6   3        0.21        1.36      5.28 o 
  10   6   3       10.17        9.77      6.43 o 
  11   6   3        0.84        0.67      7.04 o 
  12   6   3       55.64       71.57     12.44 o 
 -13   7   3       22.03       29.05     14.96 o 
 -12   7   3       27.26       23.55      9.57 o 
 -11   7   3      187.73      175.76     13.90 o 
 -10   7   3       18.87       20.83      8.09 o 
  -9   7   3      122.83      116.72     10.53 o 
  -8   7   3      439.65      446.69     16.42 o 
  -7   7   3      109.09      115.48      9.96 o 
  -6   7   3      525.61      546.35     13.35 o 
  -5   7   3       38.74       40.26      4.19 o 
  -4   7   3      100.27       98.27      5.85 o 
  -3   7   3      307.17      306.51      8.72 o 
  -2   7   3      399.27      400.90     11.01 o 
  -1   7   3      138.37      138.75      7.73 o 
   0   7   3       12.64       16.27      3.85 o 
   1   7   3      121.08      129.41      6.49 o 
   2   7   3      152.72      156.50      7.08 o 
   3   7   3      278.37      255.24      8.68 o 
   4   7   3      480.24      461.08     11.36 o 
   5   7   3       10.42       17.13      4.54 o 
   6   7   3      632.91      634.82     14.08 o 
   7   7   3      242.83      224.55      9.61 o 
   8   7   3      168.50      147.19      8.87 o 
   9   7   3      257.97      258.83     11.18 o 
  10   7   3      168.82      180.45     12.42 o 
  11   7   3      127.52      131.52     14.41 o 
 -11   8   3        9.00        5.87     12.32 o 
 -10   8   3        0.51        0.29     11.44 o 
  -9   8   3        5.42        8.80     11.15 o 
  -8   8   3        0.39        2.05     10.56 o 
  -7   8   3       15.84       14.10      5.81 o 
  -6   8   3       28.87       23.92      5.96 o 
  -5   8   3       47.21       39.60      5.35 o 
  -4   8   3        5.21        3.17      4.07 o 
  -3   8   3       46.08       43.43      5.97 o 
  -2   8   3       27.24       28.21      5.33 o 
  -1   8   3       29.17       29.11      5.34 o 
   0   8   3        1.01        2.21      3.85 o 
   1   8   3       91.32       92.28      6.39 o 
   2   8   3        3.44        1.80      3.83 o 
   3   8   3       48.16       46.72      5.56 o 
   4   8   3      163.60      166.74      8.36 o 
   5   8   3       37.90       28.82      5.33 o 
   6   8   3       31.04       34.52      5.97 o 
   7   8   3       18.54       19.43      5.78 o 
   8   8   3       19.57       17.63      6.22 o 
   9   8   3        0.45       -0.07      6.20 o 
  10   8   3       11.19        9.68     10.17 o 
 -10   9   3       10.92        7.04     13.79 o 
  -9   9   3       33.28       38.44     14.38 o 
  -8   9   3       10.78        8.22     12.62 o 
  -7   9   3        7.50        4.84      7.76 o 
  -6   9   3       20.25       20.40      6.74 o 
  -5   9   3       69.38       73.60      6.77 o 
  -4   9   3       15.28       17.14      5.97 o 
  -3   9   3      204.05      209.59     10.66 o 
  -2   9   3      205.81      209.10     10.55 o 
  -1   9   3       75.78       94.12      7.95 o 
   0   9   3      202.84      194.17     10.44 o 
   1   9   3      358.17      354.86     11.74 o 
   2   9   3      297.71      310.32     10.85 o 
   3   9   3      207.50      193.98      9.21 o 
   4   9   3      136.82      136.28      8.57 o 
   5   9   3       76.69       76.16      7.44 o 
   6   9   3       96.70       87.57      7.95 o 
   7   9   3      137.66      138.91      9.50 o 
   8   9   3        5.21        1.71      6.59 o 
  -8  10   3        4.89        1.76     13.20 o 
  -7  10   3       27.82       25.80      9.65 o 
  -6  10   3       23.13       15.55     12.62 o 
  -5  10   3        5.16        2.54      6.81 o 
  -4  10   3        9.77        9.54      6.48 o 
  -3  10   3        1.11        1.49      6.10 o 
  -2  10   3        4.34        2.01      6.17 o 
  -1  10   3       12.30        6.80      5.94 o 
   0  10   3       49.50       51.61      7.78 o 
   1  10   3       27.99       30.46      6.92 o 
   2  10   3       79.96      100.79      9.29 o 
   3  10   3       43.67       38.21      7.78 o 
   4  10   3       13.73       13.30      6.33 o 
   5  10   3        0.86       -0.51      6.08 o 
   6  10   3       34.19       41.36      7.73 o 
  -5  11   3        5.84        7.34     13.50 o 
  -4  11   3       16.93       20.25      9.69 o 
  -3  11   3       45.49       44.70      9.00 o 
  -2  11   3       72.83       66.97      9.60 o 
  -1  11   3       22.47       17.65      7.73 o 
   0  11   3        4.17        2.69      7.28 o 
   1  11   3       14.57       15.14      7.90 o 
   2  11   3       11.43        7.79      7.68 o 
   3  11   3       48.44       36.28     10.53 o 
 -15   0   4      183.30      185.70     23.77 o 
 -14   0   4       23.19       18.30      8.40 o 
 -13   0   4       65.40       64.47     10.27 o 
 -12   0   4       85.14       78.30      9.34 o 
 -11   0   4       31.45       34.08      7.92 o 
 -10   0   4       42.99       44.60      6.63 o 
  -9   0   4       31.76       23.47      5.29 o 
  -8   0   4      826.93      780.19     17.95 o 
  -7   0   4      311.80      346.05     11.83 o 
  -6   0   4      299.38      324.24     11.10 o 
  -5   0   4     1663.82     1707.53     31.84 o 
  -4   0   4      135.86      118.30      5.06 o 
  -3   0   4    11997.09    12456.34    310.29 o 
  -2   0   4     1074.47     1060.99     22.01 o 
   1   0   4      597.88      501.74     15.84 o 
   2   0   4     6022.66     6332.83     56.92 o 
   3   0   4     2256.78     2432.81     22.69 o 
   4   0   4     2103.36     2180.92     66.02 o 
   5   0   4      630.21      612.94     20.25 o 
   6   0   4      112.99       95.07     10.56 o 
   7   0   4      114.79      112.67     11.74 o 
   8   0   4      596.81      594.40     17.21 o 
   9   0   4      210.57      226.69     12.75 o 
  10   0   4        0.81        0.43      6.51 o 
  11   0   4       65.85       72.13      9.93 o 
  12   0   4      210.27      204.22     21.13 o 
  13   0   4       30.83       36.09     15.26 o 
 -15   1   4       34.42       32.61      7.40 o 
 -14   1   4        1.40        1.76      5.46 o 
 -13   1   4        1.73        1.63      5.06 o 
 -12   1   4       74.35       78.82      6.66 o 
 -11   1   4       35.83       32.61      4.95 o 
 -10   1   4        0.00        0.65      3.33 o 
  -9   1   4       13.47       17.71      3.76 o 
  -8   1   4       13.93       17.30      3.33 o 
  -7   1   4      149.07      177.64      6.37 o 
  -6   1   4       42.61       58.12      4.09 o 
  -5   1   4      382.32      375.78      7.88 o 
  -4   1   4     1847.54     1980.67     12.96 o 
  -3   1   4      133.97      146.21      4.53 o 
  -2   1   4      147.48      119.78      5.72 o 
  -1   1   4      222.88      267.33     25.38 o 
   0   1   4      311.92      240.60     11.15 o 
   1   1   4      128.51      159.96      7.25 o 
   2   1   4      345.07      327.95      7.81 o 
   3   1   4      670.67      736.66     16.48 o 
   4   1   4       44.24       47.77      3.72 o 
   5   1   4      222.34      229.98      6.68 o 
   6   1   4       58.05       65.53      4.61 o 
   7   1   4      647.25      605.99     13.22 o 
   8   1   4       64.81       66.24      6.47 o 
   9   1   4       25.97       31.07      6.81 o 
  10   1   4       48.98       45.50      8.40 o 
  11   1   4        1.41        2.04      5.96 o 
  12   1   4       11.49        7.53      6.88 o 
  13   1   4        2.43        4.84      8.04 o 
 -15   2   4        0.39        1.29      6.58 o 
 -14   2   4       43.53       35.99      6.81 o 
 -13   2   4       16.40       19.14      5.72 o 
 -12   2   4      167.93      177.29      8.83 o 
 -11   2   4       37.86       32.54      4.93 o 
 -10   2   4       51.79       47.06      5.12 o 
  -9   2   4      528.05      540.07     11.47 o 
  -8   2   4      162.90      179.57      6.97 o 
  -7   2   4      705.64      663.25     11.36 o 
  -6   2   4      847.96      810.06     11.90 o 
  -5   2   4      516.12      540.69      7.64 o 
  -4   2   4      952.67     1006.86     19.82 o 
  -3   2   4      943.59      945.52     12.92 o 
  -2   2   4      513.08      527.40     14.95 o 
  -1   2   4      293.22      238.23      5.30 o 
   0   2   4      444.22      405.56     10.90 o 
   1   2   4      261.98      301.20      8.12 o 
   2   2   4     1660.13     1688.37     50.06 o 
   3   2   4     1762.59     1768.74     48.53 o 
   4   2   4       39.03       32.63      3.36 o 
   5   2   4      794.55      788.57     21.43 o 
   6   2   4      324.14      349.98     10.20 o 
   7   2   4     1090.55     1123.02     54.80 o 
   8   2   4     1406.48     1364.94     26.55 o 
   9   2   4      359.73      337.96     15.14 o 
  10   2   4      196.97      204.46     12.97 o 
  11   2   4      103.35      104.98     11.41 o 
  12   2   4       54.02       48.95     11.44 o 
  13   2   4      198.91      232.51     14.27 o 
 -15   3   4        4.54        4.09      6.96 o 
 -14   3   4       20.74       17.01      6.41 o 
 -13   3   4       98.30       88.30      7.68 o 
 -12   3   4        5.65        2.75      4.65 o 
 -11   3   4       48.24       41.82      5.45 o 
 -10   3   4        7.10        7.28      3.99 o 
  -9   3   4       13.84       11.55      3.88 o 
  -8   3   4        0.45        0.83      3.15 o 
  -7   3   4        0.15        0.02      2.75 o 
  -6   3   4      296.43      315.66      9.26 o 
  -5   3   4      182.07      186.07      5.72 o 
  -4   3   4      335.41      350.46     10.16 o 
  -3   3   4       49.59       54.59      3.37 o 
  -2   3   4      975.35      972.27     10.56 o 
  -1   3   4       19.63       14.64      2.45 o 
   0   3   4       24.80       28.96      2.39 o 
   1   3   4       63.05       59.50      3.93 o 
   2   3   4       60.87       66.16      4.21 o 
   3   3   4       39.38       38.73      3.81 o 
   4   3   4        1.20        1.30      3.15 o 
   5   3   4      424.86      429.66     22.50 o 
   6   3   4      192.44      188.30      8.46 o 
   7   3   4      163.12      156.05      8.47 o 
   8   3   4       32.09       32.70      5.62 o 
   9   3   4       64.60       53.13      8.71 o 
  10   3   4      104.63      108.15     11.20 o 
  11   3   4        9.86       10.24      8.19 o 
  12   3   4        6.70        7.70      9.22 o 
 -14   4   4      164.71      185.24     12.80 o 
 -13   4   4       55.92       46.57      6.94 o 
 -12   4   4        0.42        0.00      4.80 o 
 -11   4   4        0.75       -0.15      4.36 o 
 -10   4   4      145.69      140.61      8.80 o 
  -9   4   4      349.72      329.28     11.23 o 
  -8   4   4      207.99      205.89      8.85 o 
  -7   4   4        2.24        1.56      3.43 o 
  -6   4   4       15.47       14.36      3.78 o 
  -5   4   4      254.86      262.96      7.04 o 
  -4   4   4      892.70      914.29     18.51 o 
  -3   4   4      243.28      229.98      6.04 o 
  -2   4   4      824.22      843.41     10.97 o 
  -1   4   4     1820.34     1970.38     19.74 o 
   0   4   4      773.06      767.18     11.50 o 
   1   4   4      986.47      913.66     16.52 o 
   2   4   4      578.40      565.59     15.25 o 
   3   4   4      769.81      776.55     15.59 o 
   4   4   4     1482.63     1455.74     18.59 o 
   5   4   4      511.42      530.30     11.22 o 
   6   4   4      215.15      217.25      9.37 o 
   7   4   4        9.73       12.89      4.91 o 
   8   4   4      334.81      362.06     12.64 o 
   9   4   4       62.85       77.49      8.13 o 
  10   4   4       59.53       67.80     10.42 o 
  11   4   4      281.13      279.55     17.00 o 
  12   4   4        0.50       -0.03      9.33 o 
 -14   5   4        0.87        1.47      9.23 o 
 -13   5   4       51.41       54.11      8.49 o 
 -12   5   4       28.38       25.03      7.05 o 
 -11   5   4       28.09       23.85      6.47 o 
 -10   5   4        3.45        5.00      5.08 o 
  -9   5   4       47.69       50.81      6.30 o 
  -8   5   4       82.79       80.02      6.60 o 
  -7   5   4       67.23       71.05      6.18 o 
  -6   5   4       28.92       34.25      4.97 o 
  -5   5   4        6.24        3.91      3.48 o 
  -4   5   4      235.73      223.98      8.48 o 
  -3   5   4       10.00        8.80      3.49 o 
  -2   5   4      240.50      246.43      6.95 o 
  -1   5   4      108.37      116.40      6.48 o 
   0   5   4       30.41       30.00      3.77 o 
   1   5   4       35.09       36.07      3.94 o 
   2   5   4      106.83      103.52      5.72 o 
   3   5   4      197.07      191.14      7.33 o 
   4   5   4       23.67       22.37      4.02 o 
   5   5   4       22.77       22.07      4.29 o 
   6   5   4       10.15        9.85      4.18 o 
   7   5   4       64.66       66.35      6.81 o 
   8   5   4       38.30       38.09      6.82 o 
   9   5   4       57.75       49.73      7.73 o 
  10   5   4       63.24       65.83      8.68 o 
  11   5   4        1.96        0.75      9.02 o 
 -13   6   4       50.71       48.66     11.09 o 
 -12   6   4      117.68      116.91     12.61 o 
 -11   6   4       30.61       27.78      7.09 o 
 -10   6   4       57.14       48.21      7.08 o 
  -9   6   4      337.38      357.40     12.53 o 
  -8   6   4       99.71       89.76      7.34 o 
  -7   6   4      169.66      171.52      8.81 o 
  -6   6   4      283.91      296.96     12.66 o 
  -5   6   4      497.27      509.74     14.73 o 
  -4   6   4      239.54      239.86      8.64 o 
  -3   6   4      128.84      123.09      6.08 o 
  -2   6   4      180.17      186.61      8.11 o 
  -1   6   4      142.12      144.98      7.62 o 
   0   6   4       74.05       73.71      5.13 o 
   1   6   4       47.13       41.96      4.50 o 
   2   6   4      727.51      771.32     13.71 o 
   3   6   4      417.14      418.24     10.67 o 
   4   6   4        1.35        0.14      3.55 o 
   5   6   4      182.84      190.59      8.39 o 
   6   6   4      249.72      244.44     10.54 o 
   7   6   4      446.92      475.94     12.98 o 
   8   6   4      351.14      361.17     14.00 o 
   9   6   4      120.18      128.65     10.37 o 
  10   6   4      240.94      275.45     14.12 o 
  11   6   4       36.98       30.81     15.55 o 
 -12   7   4       31.08       25.53      9.85 o 
 -11   7   4        5.30        1.33      7.99 o 
 -10   7   4       36.92       36.09     12.91 o 
  -9   7   4      107.06       87.44     14.38 o 
  -8   7   4       27.65       25.95      7.36 o 
  -7   7   4        7.56        8.40      6.51 o 
  -6   7   4        0.14        0.69      4.72 o 
  -5   7   4        0.42        0.49      4.45 o 
  -4   7   4      454.09      484.45     12.96 o 
  -3   7   4      189.59      183.57      8.79 o 
  -2   7   4        0.11        0.00      4.18 o 
  -1   7   4        0.00        0.40      4.12 o 
   0   7   4      263.89      270.87     10.44 o 
   1   7   4      323.94      312.24      9.75 o 
   2   7   4      110.84      109.12      6.84 o 
   3   7   4       74.75       71.97      5.89 o 
   4   7   4      149.28      134.29      7.65 o 
   5   7   4        3.36        4.31      4.39 o 
   6   7   4       18.59       16.67      5.11 o 
   7   7   4       25.67       36.51      6.41 o 
   8   7   4        5.74        3.47      5.57 o 
   9   7   4        3.01        3.07      7.17 o 
  10   7   4        3.44        4.99     15.55 o 
 -11   8   4       20.98       21.13     14.38 o 
 -10   8   4        1.58        1.47     12.62 o 
  -9   8   4       62.00       44.89     13.50 o 
  -7   8   4      150.19      149.98     12.45 o 
  -6   8   4       84.83       77.67      7.90 o 
  -5   8   4       97.91       97.53      9.72 o 
  -4   8   4       34.29       29.71      6.30 o 
  -3   8   4     1071.83     1090.89     19.84 o 
  -2   8   4      152.20      164.04      9.37 o 
  -1   8   4      104.59      110.67      8.28 o 
   0   8   4       25.56       31.80      6.03 o 
   1   8   4        4.95       12.09      4.68 o 
   2   8   4      392.38      356.08     11.99 o 
   3   8   4      225.11      211.65      9.27 o 
   4   8   4      121.47      132.65      8.24 o 
   5   8   4       68.52       69.85      7.21 o 
   6   8   4       19.09       14.57      5.70 o 
   7   8   4       59.68       55.78      7.32 o 
   8   8   4       68.20       60.53      8.30 o 
  -9   9   4        3.59        2.05     13.50 o 
  -8   9   4        0.43        1.09      9.19 o 
  -7   9   4        7.80        5.87      8.06 o 
  -6   9   4       22.39       18.74      8.61 o 
  -5   9   4       10.44        7.06      8.06 o 
  -4   9   4       21.19       17.80      6.44 o 
  -3   9   4       22.64       21.25      6.35 o 
  -2   9   4       37.34       36.19      6.94 o 
  -1   9   4        1.74        1.87      5.65 o 
   0   9   4       36.34       33.30      6.93 o 
   1   9   4       10.06        4.73      5.16 o 
   2   9   4       20.23       14.52      5.57 o 
   3   9   4        9.43        6.73      5.43 o 
   4   9   4        2.92        2.27      5.50 o 
   5   9   4        0.02        0.88      5.83 o 
   6   9   4        1.20        0.52      6.27 o 
   7   9   4       20.76       37.85     16.14 o 
  -6  10   4       51.34       57.22     16.14 o 
  -5  10   4       25.80       31.28     10.19 o 
  -4  10   4       63.75       57.07     10.56 o 
  -3  10   4       65.52       64.34      8.81 o 
  -2  10   4       54.77       60.55      8.74 o 
  -1  10   4        5.54        4.55      6.66 o 
   0  10   4       28.11       23.95      7.51 o 
   1  10   4       47.85       35.07      7.99 o 
   2  10   4       89.60       97.13      8.67 o 
   3  10   4       88.42       79.05      8.42 o 
   4  10   4       20.38       16.05      7.13 o 
   5  10   4        8.54        0.88     14.38 o 
  -3  11   4        0.18        0.04      8.40 o 
  -2  11   4        0.68        1.39      8.28 o 
  -1  11   4        0.08       -0.72      7.94 o 
   0  11   4       10.77        9.04     10.37 o 
   1  11   4        2.28        1.76     14.38 o 
 -15   1   5       64.11       73.02      9.92 o 
 -14   1   5        6.18        7.47      6.27 o 
 -13   1   5       80.10       74.76      7.42 o 
 -12   1   5       54.26       54.60      6.38 o 
 -11   1   5       15.27       10.57      4.42 o 
 -10   1   5      163.75      166.51      7.85 o 
  -9   1   5       35.68       32.77      4.49 o 
  -8   1   5      114.07      118.46      6.34 o 
  -7   1   5      180.65      176.62      6.89 o 
  -6   1   5       30.75       26.28      3.70 o 
  -5   1   5       84.72       95.48      5.24 o 
  -4   1   5      865.07      910.64     14.36 o 
  -3   1   5       62.46       66.09      4.53 o 
  -2   1   5       13.96        7.48      3.42 o 
  -1   1   5      177.55      172.53     10.56 o 
   0   1   5      380.80      361.78     15.26 o 
   1   1   5      375.05      381.11     21.27 o 
   2   1   5      632.30      671.27     18.13 o 
   3   1   5      127.49      128.93      5.72 o 
   4   1   5      310.52      316.45      8.04 o 
   5   1   5      662.95      668.19     15.95 o 
   6   1   5      102.22      114.75      7.45 o 
   7   1   5      440.95      458.39     18.19 o 
   8   1   5      357.13      334.85     15.14 o 
   9   1   5       38.19       39.72      8.50 o 
  10   1   5      319.41      319.46     13.59 o 
  11   1   5      104.68      127.73     10.82 o 
  12   1   5       45.60       46.70     11.50 o 
 -15   2   5       11.35        3.81     15.55 o 
 -14   2   5       10.04        6.19      6.23 o 
 -13   2   5        9.96        4.38      5.38 o 
 -12   2   5        5.02        2.42      4.52 o 
 -11   2   5       23.30       18.31      4.83 o 
 -10   2   5        7.16        7.38      4.18 o 
  -9   2   5        8.96        8.10      3.91 o 
  -8   2   5       24.44       25.16      4.14 o 
  -7   2   5       33.11       28.42      4.07 o 
  -6   2   5        5.24        5.13      3.04 o 
  -5   2   5        2.21        2.09      3.26 o 
  -4   2   5       35.14       36.73      5.08 o 
  -3   2   5       32.71       36.12      3.77 o 
  -2   2   5       19.90       15.36      3.26 o 
  -1   2   5      161.51      147.06      8.07 o 
   0   2   5       34.59       42.84      7.34 o 
   1   2   5       38.22       27.71      4.09 o 
   2   2   5      126.78      136.13      6.82 o 
   3   2   5       89.97       98.42      6.31 o 
   4   2   5      125.14      127.54      7.28 o 
   5   2   5       35.59       42.35      5.30 o 
   6   2   5      787.80      751.16     37.56 o 
   7   2   5        3.24        7.40      5.76 o 
   8   2   5        3.01        2.06      6.21 o 
   9   2   5       57.72       55.97      9.44 o 
  10   2   5        4.35        2.80      7.88 o 
  11   2   5       26.14       28.77     10.16 o 
 -14   3   5       72.70       73.57      8.39 o 
 -13   3   5       34.52       31.18      6.48 o 
 -12   3   5        7.46        8.46      5.18 o 
 -11   3   5       11.07        9.20      4.84 o 
 -10   3   5       98.86       95.28      6.72 o 
  -9   3   5      318.41      319.77      9.89 o 
  -8   3   5      116.21      111.31      6.48 o 
  -7   3   5      129.41      136.68      7.61 o 
  -6   3   5       59.97       63.26      5.53 o 
  -5   3   5      104.64      108.07      6.26 o 
  -4   3   5      314.44      305.57      8.42 o 
  -3   3   5      345.70      329.44     10.77 o 
  -2   3   5      275.20      318.25      7.15 o 
  -1   3   5      115.52      132.84      6.08 o 
   0   3   5       82.90       89.89      4.88 o 
   1   3   5      403.45      385.88     10.87 o 
   2   3   5      431.94      443.30     15.48 o 
   3   3   5      295.62      294.27     10.99 o 
   4   3   5      366.79      364.95     10.87 o 
   5   3   5        3.64        2.44      3.77 o 
   6   3   5      185.55      189.05      9.37 o 
   7   3   5      910.66      858.76     33.30 o 
   8   3   5      245.14      256.58     17.31 o 
   9   3   5      217.86      232.65     14.83 o 
  10   3   5       55.59       57.97     10.67 o 
  11   3   5       56.55       62.66     12.03 o 
 -14   4   5        4.77        4.39      9.54 o 
 -13   4   5        0.97        0.82      6.76 o 
 -12   4   5       17.07       12.72      6.55 o 
 -11   4   5       21.14       15.63      6.21 o 
 -10   4   5       19.53       14.89      5.81 o 
  -9   4   5        0.17        0.66      4.57 o 
  -8   4   5       15.46       12.59      4.91 o 
  -7   4   5        6.08        5.47      4.29 o 
  -6   4   5       37.78       44.40      5.48 o 
  -5   4   5      181.32      177.82     10.86 o 
  -4   4   5        0.18       -0.01      3.43 o 
  -3   4   5       13.67       14.27      3.29 o 
  -2   4   5       11.19       16.43      4.77 o 
  -1   4   5      117.20       98.91      6.24 o 
   0   4   5       22.37       12.01      3.78 o 
   1   4   5       79.38       96.31      6.54 o 
   2   4   5        4.29        4.44      3.39 o 
   3   4   5       53.62       52.50      5.02 o 
   4   4   5       42.07       44.35      5.70 o 
   5   4   5        7.48        6.10      4.45 o 
   6   4   5        1.51        1.37      4.79 o 
   7   4   5       61.59       59.29      7.15 o 
   8   4   5      113.16      100.86     10.88 o 
   9   4   5        9.64       10.79      7.36 o 
  10   4   5        0.03       -1.31      8.61 o 
 -13   5   5       46.06       46.44      9.14 o 
 -12   5   5        8.28        9.65      7.06 o 
 -11   5   5        3.28        1.27      6.25 o 
 -10   5   5       54.61       55.67      7.39 o 
  -9   5   5      176.22      176.27      9.82 o 
  -8   5   5       27.93       23.40      5.59 o 
  -7   5   5       28.48       24.93      5.53 o 
  -6   5   5       92.74       93.63      6.81 o 
  -5   5   5       18.55       18.78      8.22 o 
  -4   5   5      222.51      236.55     10.58 o 
  -3   5   5      208.48      213.15     10.06 o 
  -2   5   5      751.97      752.97     14.42 o 
  -1   5   5      101.38       97.46      6.66 o 
   0   5   5        0.81        0.87      3.78 o 
   1   5   5      725.80      762.14     13.59 o 
   2   5   5      743.70      709.00     16.34 o 
   3   5   5      314.28      306.78     11.48 o 
   4   5   5      130.66      128.35      7.27 o 
   5   5   5        0.76        0.38      4.74 o 
   6   5   5      165.88      161.36      9.64 o 
   7   5   5      300.62      322.86     14.34 o 
   8   5   5       82.21       88.49      9.08 o 
   9   5   5       44.11       56.91     10.99 o 
  10   5   5       12.24        8.38      9.65 o 
 -12   6   5       16.08       14.07      7.78 o 
 -11   6   5       17.23        9.63      7.18 o 
 -10   6   5        1.40        1.57      6.04 o 
  -9   6   5       54.34       50.03      8.92 o 
  -8   6   5       28.96       27.67      7.85 o 
  -7   6   5       35.19       29.44      7.36 o 
  -6   6   5        0.22        0.15      5.60 o 
  -5   6   5        2.07        1.47      8.22 o 
  -4   6   5        3.75        2.93      7.34 o 
  -3   6   5       49.51       52.23      5.91 o 
  -2   6   5        0.25       -0.39      4.07 o 
  -1   6   5        0.69        1.26      4.12 o 
   0   6   5        5.56        6.34      4.52 o 
   1   6   5       24.27       20.83      4.55 o 
   2   6   5       16.61       14.92      4.36 o 
   3   6   5       18.93       12.88      4.49 o 
   4   6   5      626.03      630.98     16.13 o 
   5   6   5        5.79        4.57      4.73 o 
   6   6   5        0.72        0.07      5.57 o 
   7   6   5        6.41        6.15      5.99 o 
   8   6   5       46.67       57.83      8.66 o 
   9   6   5       16.01       18.63      8.30 o 
 -11   7   5        1.40        4.69     13.20 o 
 -10   7   5      128.45      135.72     13.38 o 
  -9   7   5       70.05       68.40     10.14 o 
  -8   7   5      172.86      185.16     13.17 o 
  -7   7   5      177.88      184.01     12.97 o 
  -6   7   5       22.58       21.27      7.57 o 
  -5   7   5      183.41      201.28     18.49 o 
  -4   7   5      274.33      297.45     14.16 o 
  -3   7   5      275.58      282.23     11.04 o 
  -2   7   5       48.65       50.49      6.49 o 
  -1   7   5       30.59       36.40      6.08 o 
   0   7   5       47.85       52.21      6.55 o 
   1   7   5       64.56       63.28      6.20 o 
   2   7   5      204.47      205.01      9.12 o 
   3   7   5        1.28        1.40      4.46 o 
   4   7   5       38.94       45.72      6.08 o 
   5   7   5      183.27      177.63     10.94 o 
   6   7   5       39.06       37.44      6.64 o 
   7   7   5      110.56      114.75     10.54 o 
   8   7   5       95.01      111.85     11.10 o 
 -10   8   5        2.41        3.23     14.67 o 
  -9   8   5       22.49       14.08     14.08 o 
  -8   8   5        9.35        8.22     12.91 o 
  -7   8   5       22.20       15.60      8.65 o 
  -6   8   5        1.85        0.74      7.78 o 
  -5   8   5       17.29       15.84     11.15 o 
  -4   8   5        0.17       -0.29      7.16 o 
  -3   8   5       10.26       11.87      5.90 o 
  -2   8   5       52.31       43.11      6.93 o 
  -1   8   5        0.41        1.77      5.42 o 
   0   8   5       14.06        9.98      5.86 o 
   1   8   5       31.96       27.78      6.61 o 
   2   8   5       18.25       15.02      5.60 o 
   3   8   5        0.32       -0.34      5.27 o 
   4   8   5        1.25        0.96      5.53 o 
   5   8   5        0.37        0.02      5.83 o 
   6   8   5        8.68        2.91      6.06 o 
   7   8   5        2.92        0.00     13.20 o 
  -8   9   5       13.29       14.08     14.96 o 
  -7   9   5       43.09       39.90     15.26 o 
  -6   9   5       10.65       14.38     14.38 o 
  -5   9   5       52.55       51.05     14.67 o 
  -4   9   5      187.04      179.13     14.63 o 
  -3   9   5       56.36       68.15     10.65 o 
  -2   9   5       46.87       47.59      8.01 o 
  -1   9   5      135.94      131.79     10.21 o 
   0   9   5      179.51      203.95     11.96 o 
   1   9   5      204.99      210.09     12.36 o 
   2   9   5      112.32      114.97      8.90 o 
   3   9   5       71.65       73.30      8.17 o 
   4   9   5       23.57       18.90      6.69 o 
   5   9   5      103.73      109.65     13.80 o 
  -5  10   5        3.00        1.76     14.08 o 
  -4  10   5        0.00       -1.17      9.84 o 
  -3  10   5        0.15       -0.29      9.48 o 
  -2  10   5       15.17        7.49      7.94 o 
  -1  10   5       55.67       58.56      9.42 o 
   0  10   5        0.35       -0.51      7.71 o 
   1  10   5       57.47       59.61      9.69 o 
   2  10   5        0.15       -1.47     13.20 o 
 -14   0   6      103.50       94.38     12.86 o 
 -13   0   6      111.36      123.89     12.76 o 
 -12   0   6       23.43       24.35      8.19 o 
 -11   0   6       11.09        7.46      7.02 o 
 -10   0   6      217.05      210.67     13.07 o 
  -9   0   6      417.34      446.28     23.77 o 
  -8   0   6      411.30      446.28     26.55 o 
  -7   0   6        1.14        0.44      4.98 o 
  -6   0   6      386.60      373.26     13.80 o 
  -5   0   6     1221.90     1280.67     23.23 o 
  -4   0   6      612.23      607.46     15.97 o 
  -3   0   6      257.58      273.76     13.20 o 
  -2   0   6      387.31      412.25     16.72 o 
   3   0   6      561.03      612.94     23.18 o 
   4   0   6       26.98       23.18      9.10 o 
   5   0   6       29.69       33.74      7.16 o 
   6   0   6       76.49       85.13      9.39 o 
   7   0   6      253.61      244.12     20.25 o 
   8   0   6        2.97        2.05      9.98 o 
   9   0   6       11.16        9.39     11.44 o 
  10   0   6       61.33       82.16     17.31 o 
 -14   1   6        8.50        6.35      6.64 o 
 -13   1   6       14.94       16.10      6.30 o 
 -12   1   6        4.40        2.56      5.13 o 
 -11   1   6        0.55        0.72      4.46 o 
 -10   1   6        5.62        4.07      4.35 o 
  -9   1   6       27.10       32.98      5.02 o 
  -8   1   6        3.40        3.31      3.81 o 
  -7   1   6      147.18      139.58      6.96 o 
  -6   1   6       29.81       33.78      4.50 o 
  -5   1   6      325.10      307.63     10.27 o 
  -4   1   6      135.20      145.78      7.51 o 
  -3   1   6       37.96       35.46      5.80 o 
  -2   1   6       32.81       29.63      7.34 o 
  -1   1   6        0.15        0.88      5.57 o 
   0   1   6      374.69      328.33     16.43 o 
   1   1   6        6.70        8.20      4.64 o 
   2   1   6        0.31        0.49      4.64 o 
   3   1   6       67.50       72.00      7.64 o 
   4   1   6       24.95       26.85      6.53 o 
   5   1   6      332.89      334.28     23.77 o 
   6   1   6       58.60       46.69      7.97 o 
   7   1   6        0.03       -0.18      6.51 o 
   8   1   6        9.34        4.12      7.46 o 
   9   1   6       11.27        9.46      6.86 o 
  10   1   6        0.88        0.00      8.71 o 
 -14   2   6       47.98       47.32      9.25 o 
 -13   2   6       70.48       70.01      8.07 o 
 -12   2   6       24.68       22.29      5.86 o 
 -11   2   6      153.79      157.94      8.93 o 
 -10   2   6      114.23      124.93      7.83 o 
  -9   2   6      130.32      131.40      7.66 o 
  -8   2   6      390.22      404.93     11.04 o 
  -7   2   6      190.62      216.93      9.53 o 
  -6   2   6      439.76      466.12     14.08 o 
  -5   2   6      391.11      418.38     11.56 o 
  -4   2   6      427.96      453.18     13.69 o 
  -3   2   6       84.17       81.57      7.26 o 
  -2   2   6       98.77       92.45      5.98 o 
  -1   2   6        7.21        5.28      6.46 o 
   0   2   6      124.15      124.11     12.32 o 
   1   2   6      430.99      432.21     13.90 o 
   2   2   6        9.78        4.06      4.04 o 
   3   2   6        1.94        1.35      4.28 o 
   4   2   6       19.18       17.15      6.31 o 
   5   2   6        5.00        4.21      5.71 o 
   6   2   6      597.51      574.96     30.96 o 
   7   2   6      218.85      203.50     13.59 o 
   8   2   6      191.13      192.59     14.11 o 
   9   2   6       69.61       68.62     10.88 o 
  10   2   6       32.62       25.41     10.58 o 
 -13   3   6        2.32        1.35      6.36 o 
 -12   3   6        5.02        0.78      5.43 o 
 -11   3   6        1.21       -0.67      4.77 o 
 -10   3   6        4.34        5.06      5.65 o 
  -9   3   6       67.37       61.04      7.05 o 
  -8   3   6        9.59        5.96      4.80 o 
  -7   3   6        5.11        3.72      4.62 o 
  -6   3   6        6.27        4.02      4.46 o 
  -5   3   6       20.33       18.55      4.62 o 
  -4   3   6       14.57       17.90      5.39 o 
  -3   3   6       16.68       10.37      5.08 o 
  -2   3   6        2.52        3.52      4.77 o 
  -1   3   6        0.94        0.59      6.16 o 
   0   3   6       69.42       68.90      7.35 o 
   1   3   6        0.81        0.15      4.66 o 
   2   3   6      109.37      111.13      7.56 o 
   3   3   6       57.11       52.70      6.15 o 
   4   3   6       29.38       25.41      5.68 o 
   5   3   6      144.17      140.97     17.90 o 
   6   3   6        3.45        1.90      6.72 o 
   7   3   6       32.32       30.23      8.10 o 
   8   3   6       15.93       12.45      7.97 o 
   9   3   6       29.20       23.12      9.52 o 
  10   3   6        5.46        2.64     14.38 o 
 -13   4   6        0.19       -0.19      7.51 o 
 -12   4   6       15.23       11.63      7.27 o 
 -11   4   6      114.62      102.44     11.50 o 
 -10   4   6      232.04      219.06     11.63 o 
  -9   4   6       56.46       53.82      7.21 o 
  -8   4   6        2.55        3.96      5.40 o 
  -7   4   6       19.24       20.83      5.50 o 
  -6   4   6      154.19      151.37      8.73 o 
  -5   4   6      122.49      136.14     14.08 o 
  -4   4   6       32.69       29.63      8.80 o 
  -2   4   6      258.23      268.33     11.41 o 
  -1   4   6      180.33      181.13      8.49 o 
   0   4   6      273.70      269.73      9.99 o 
   1   4   6       82.58       85.28     10.42 o 
   2   4   6      471.19      463.89     21.78 o 
   3   4   6      373.96      367.90     12.35 o 
   4   4   6      160.38      167.41      9.75 o 
   5   4   6       33.00       32.44      6.64 o 
   6   4   6       62.45       54.29      9.10 o 
   7   4   6       80.89       82.92     11.09 o 
   8   4   6        1.36       -0.56      8.18 o 
   9   4   6      129.74      136.23     14.31 o 
 -12   5   6        4.72        4.57      7.78 o 
 -11   5   6        0.01       -0.49      6.72 o 
 -10   5   6        0.39        0.10      6.15 o 
  -9   5   6       22.18       14.96      6.43 o 
  -8   5   6        7.41        3.37      6.85 o 
  -7   5   6       47.52       45.89      8.08 o 
  -6   5   6        1.07        1.60      5.70 o 
  -3   5   6       87.55       84.50     11.74 o 
  -2   5   6        5.41        5.08      4.63 o 
  -1   5   6       44.84       45.98      5.97 o 
   0   5   6       23.75       18.75      5.36 o 
   1   5   6       46.80       45.69      6.26 o 
   2   5   6       74.30       74.15      6.38 o 
   3   5   6       15.69       11.28      5.44 o 
   4   5   6        0.34        0.46      5.45 o 
   5   5   6      124.83      121.17      9.29 o 
   6   5   6       29.48       21.20      6.97 o 
   7   5   6        0.21       -0.75      8.08 o 
   8   5   6        0.58       -1.61      8.91 o 
 -11   6   6       73.95       82.00     12.55 o 
 -10   6   6       32.65       33.06     10.23 o 
  -9   6   6       28.10       29.71      9.19 o 
  -8   6   6       53.74       57.56      9.54 o 
  -7   6   6      130.37      138.48     11.82 o 
  -6   6   6      165.06      166.95     17.60 o 
  -3   6   6      116.35      108.10     19.66 o 
  -2   6   6       38.72       36.02      6.27 o 
  -1   6   6       26.48       22.48      5.74 o 
   0   6   6      166.75      181.59      9.87 o 
   1   6   6      506.77      508.42     14.84 o 
   2   6   6        3.58        2.64      4.69 o 
   3   6   6       21.96       18.62      5.50 o 
   4   6   6       47.15       52.61      7.79 o 
   5   6   6      103.87       99.36      9.40 o 
   6   6   6      204.73      199.60     14.09 o 
   7   6   6       89.78       80.29     10.04 o 
 -10   7   6        0.86       -1.92      9.44 o 
  -9   7   6        7.76        5.94      9.54 o 
  -8   7   6        4.29        2.44      8.48 o 
  -7   7   6      109.99      103.58     16.14 o 
  -6   7   6        0.31        0.88     10.27 o 
  -5   7   6       70.29       51.35     13.50 o 
  -4   7   6        0.21       -0.88      9.98 o 
  -3   7   6        0.23        0.44      6.85 o 
  -2   7   6      193.57      212.93     10.88 o 
  -1   7   6        9.19        5.66      5.81 o 
   0   7   6       79.20       71.22      8.01 o 
   1   7   6        1.06        2.04      5.81 o 
   2   7   6       70.07       72.10      7.27 o 
   3   7   6        1.01        0.28      5.45 o 
   4   7   6        2.36        0.99      5.56 o 
   5   7   6       24.24       31.15      8.35 o 
   6   7   6       10.04        9.90      8.05 o 
  -9   8   6       62.66       67.19     17.60 o 
  -8   8   6       87.39       80.10     18.49 o 
  -7   8   6        2.33        1.66      8.77 o 
  -6   8   6       36.54       30.81      9.96 o 
  -5   8   6      155.32      162.85     20.54 o 
  -4   8   6      225.75      224.17     22.89 o 
  -3   8   6       81.68       82.74     12.62 o 
  -2   8   6      133.92      139.00     12.75 o 
  -1   8   6        1.01        0.99      6.26 o 
   0   8   6      109.19      108.36      9.69 o 
   1   8   6      203.33      190.80     11.96 o 
   2   8   6      179.75      188.52     15.15 o 
   3   8   6      100.41      113.83      9.31 o 
   4   8   6       65.09       64.55      9.76 o 
   5   8   6       33.39       46.65     16.14 o 
  -6   9   6        1.99        0.17      9.65 o 
  -5   9   6       57.38       49.29     16.43 o 
  -4   9   6        1.79        2.35     13.50 o 
  -3   9   6        2.93        0.74      9.02 o 
  -2   9   6        0.40       -0.64      9.31 o 
  -1   9   6        3.67        1.75      7.60 o 
   0   9   6        0.00        1.17      7.62 o 
   1   9   6        7.28        4.07      7.67 o 
   2   9   6        5.63        3.27      9.72 o 
 -13   1   7        4.34        0.87      9.44 o 
 -12   1   7       32.88       24.14      6.70 o 
 -11   1   7       49.99       42.34      6.81 o 
 -10   1   7       57.22       53.63      7.79 o 
  -9   1   7      178.98      183.17      9.24 o 
  -8   1   7       42.56       45.79      5.96 o 
  -7   1   7       13.62       17.06      4.68 o 
  -6   1   7      450.75      468.76     13.61 o 
  -5   1   7      369.42      390.30     12.30 o 
  -4   1   7      143.52      146.00      8.58 o 
  -3   1   7      161.88      176.93     14.96 o 
  -1   1   7      312.85      315.71     17.90 o 
   0   1   7      523.02      521.98     22.59 o 
   1   1   7      252.78      257.91     17.60 o 
   2   1   7      124.32      116.49     14.08 o 
   3   1   7      249.13      242.07     18.78 o 
   4   1   7      155.43      159.90     12.14 o 
   5   1   7      108.15      121.76     11.82 o 
   6   1   7      268.89      264.64     15.13 o 
   7   1   7       12.06        9.83      8.30 o 
   8   1   7       67.79       66.70     11.15 o 
 -13   2   7        0.25       -0.88     13.79 o 
 -12   2   7        0.10       -0.72      6.12 o 
 -11   2   7       21.45       13.93      5.84 o 
 -10   2   7        3.82        3.04      5.20 o 
  -9   2   7        0.39        0.67      5.47 o 
  -8   2   7        6.24        3.34      5.33 o 
  -7   2   7        0.16        1.30      5.00 o 
  -6   2   7        0.74        2.11      4.90 o 
  -5   2   7        1.22        1.56      4.72 o 
  -4   2   7        3.67        1.78      5.59 o 
  -3   2   7       10.21        7.04      8.51 o 
  -2   2   7       38.93       35.80      9.68 o 
  -1   2   7        9.65        5.57      7.92 o 
   0   2   7        0.10        0.29      5.47 o 
   1   2   7       37.85       35.95      7.16 o 
   2   2   7       12.14        7.04      8.22 o 
   3   2   7      297.96      273.76     19.95 o 
   4   2   7       66.30       62.83      9.69 o 
   5   2   7       47.08       42.68     11.59 o 
   6   2   7        5.19        5.73      8.04 o 
   7   2   7       12.42        9.08      8.89 o 
   8   2   7       12.72       10.89      9.16 o 
 -12   3   7       12.78        8.13      7.73 o 
 -11   3   7       77.89       67.80      9.14 o 
 -10   3   7       82.87       75.69     10.68 o 
  -9   3   7       81.50       80.04      8.38 o 
  -8   3   7       61.65       64.76      7.70 o 
  -7   3   7      119.99      119.52      8.63 o 
  -6   3   7      123.71      129.54      8.75 o 
  -5   3   7      242.46      246.53     10.60 o 
  -1   3   7      105.20      111.94      9.96 o 
   0   3   7      249.00      265.08     13.05 o 
   1   3   7      234.71      236.54     12.84 o 
   2   3   7      298.57      328.69     23.47 o 
   3   3   7       71.07       80.11      9.85 o 
   4   3   7        4.53        1.96      7.14 o 
   5   3   7      358.97      375.08     17.63 o 
   6   3   7      151.57      148.14     13.48 o 
   7   3   7      164.19      167.93     25.97 o 
   8   3   7       54.13       59.27     17.90 o 
 -12   4   7        0.01        1.16      9.65 o 
 -11   4   7        3.43        2.87      7.32 o 
 -10   4   7        2.43        0.57      6.66 o 
  -9   4   7        0.97        0.18      6.25 o 
  -8   4   7        3.49        2.08      7.05 o 
  -7   4   7       17.02       10.56      7.35 o 
  -6   4   7       18.02       15.55      7.26 o 
  -1   4   7        3.40        1.98      6.39 o 
   0   4   7        7.96        5.57      6.21 o 
   1   4   7        0.08       -0.33      6.39 o 
   2   4   7       34.52       28.02     12.62 o 
   3   4   7       22.63       18.32      6.37 o 
   4   4   7       25.37       19.71      8.48 o 
   5   4   7        2.56        1.34      7.85 o 
   6   4   7       49.38       52.74     10.97 o 
   7   4   7       25.90       22.25     10.56 o 
 -11   5   7       53.72       42.16     11.41 o 
 -10   5   7       50.90       44.31     15.26 o 
  -9   5   7       10.19        9.27      8.91 o 
  -8   5   7       57.36       63.48     10.46 o 
  -7   5   7       18.62       16.14     11.15 o 
  -6   5   7       39.06       32.86     12.03 o 
  -2   5   7        3.12        4.99      7.05 o 
  -1   5   7       84.72       88.81      9.75 o 
   0   5   7      405.63      431.85     17.09 o 
   1   5   7      218.59      216.43     13.58 o 
   2   5   7      321.42      367.61     26.70 o 
   3   5   7       28.16       33.55      7.44 o 
   4   5   7       59.71       52.87      8.42 o 
   5   5   7      158.60      167.33     14.28 o 
   6   5   7      187.57      193.65     16.39 o 
 -10   6   7       15.61        8.80     10.06 o 
  -9   6   7        7.84        2.58      8.80 o 
  -8   6   7        0.43        0.29     12.32 o 
  -7   6   7        9.99        5.28     11.44 o 
  -6   6   7        8.27        5.87     10.86 o 
  -4   6   7       12.54        4.69     10.56 o 
  -3   6   7        6.40        5.57     10.56 o 
  -2   6   7        3.81        0.87      7.16 o 
  -1   6   7        1.49        1.54      7.76 o 
   0   6   7        1.63        0.19      6.23 o 
   1   6   7      153.96      156.57     18.78 o 
   2   6   7       13.90       13.03      8.29 o 
   3   6   7       26.59       23.21      7.44 o 
   4   6   7       18.33       20.20      8.07 o 
   5   6   7       17.01       22.25      8.13 o 
  -8   7   7       10.34        9.68     14.38 o 
  -7   7   7       15.64        9.98     13.20 o 
  -6   7   7       66.27       52.23     15.26 o 
  -5   7   7      128.02      119.42     18.49 o 
  -4   7   7       65.07       69.83     15.84 o 
  -3   7   7       22.59       17.02     12.62 o 
  -2   7   7       14.91        9.64      8.89 o 
  -1   7   7       28.41       26.57      9.33 o 
   0   7   7      105.75      104.09      9.87 o 
   1   7   7       39.73       36.79      8.19 o 
   2   7   7        0.75        0.18      7.10 o 
   3   7   7       86.44       81.88     12.76 o 
   4   7   7       42.32       37.88     11.60 o 
  -6   8   7        1.83       -0.29     14.96 o 
  -5   8   7        0.06        2.05     13.50 o 
  -4   8   7       10.90       10.56     13.79 o 
  -3   8   7        1.66        0.59     12.91 o 
  -2   8   7        0.37       -0.44      9.23 o 
  -1   8   7       26.17       29.00     10.58 o 
   0   8   7        1.71       -0.98      7.62 o 
   1   8   7        4.67        2.48      8.46 o 
 -11   0   8       36.22       29.22     10.48 o 
 -10   0   8       88.86       85.71     11.95 o 
  -9   0   8       40.25       40.13      9.85 o 
  -8   0   8      161.28      135.85     12.45 o 
  -7   0   8        0.79        2.35      9.68 o 
  -6   0   8      125.33      120.30     16.14 o 
  -5   0   8       35.67       28.17     11.15 o 
  -4   0   8      129.59      144.65     17.60 o 
  -3   0   8       38.40       40.49     11.44 o 
   0   0   8      207.60      192.48     17.31 o 
   1   0   8      395.45      397.87     23.18 o 
   2   0   8      180.99      185.44     18.49 o 
   3   0   8      169.11      180.74     19.07 o 
   4   0   8       87.18       88.32     14.96 o 
   5   0   8      309.23      304.56     24.94 o 
   6   0   8       44.40       60.74     16.72 o 
 -11   1   8        0.25       -0.46      6.66 o 
 -10   1   8        0.16       -0.01      6.05 o 
  -9   1   8       30.90       22.21      7.28 o 
  -8   1   8       58.18       41.10      7.61 o 
  -7   1   8       20.30       11.11      6.06 o 
  -6   1   8       20.02       13.01      6.10 o 
  -5   1   8       16.95       14.49      7.36 o 
  -4   1   8        3.69        1.03      6.43 o 
  -3   1   8       20.89       19.95     10.86 o 
  -2   1   8       29.98       19.07     10.86 o 
   0   1   8        0.97        1.76      9.10 o 
   1   1   8        0.49        0.59      9.98 o 
   2   1   8       25.83       14.67     10.86 o 
   3   1   8       17.81        4.11     10.56 o 
   4   1   8       97.18      100.17     11.82 o 
   5   1   8        2.41        1.61      8.30 o 
   6   1   8        0.30        0.59      8.92 o 
 -11   2   8        0.66        1.03      7.54 o 
 -10   2   8       25.42       21.49      7.89 o 
  -9   2   8        8.31       10.64      6.94 o 
  -8   2   8       36.67       30.01      7.45 o 
  -7   2   8       75.24       65.80      8.29 o 
  -6   2   8      130.81      132.03      9.58 o 
  -5   2   8       67.82       56.45      9.12 o 
  -4   2   8       37.09       33.45     11.15 o 
   0   2   8      152.61      141.72     16.72 o 
   1   2   8       20.13       19.37     11.44 o 
   2   2   8       57.36       55.16     13.20 o 
   3   2   8        3.78        2.35     10.56 o 
   4   2   8      157.09      134.97     18.19 o 
   5   2   8      188.96      181.04     21.42 o 
   6   2   8      180.75      203.72     16.90 o 
 -11   3   8        4.68        2.65     10.35 o 
 -10   3   8        9.80        2.74      7.45 o 
  -9   3   8        2.76        2.14      7.13 o 
  -8   3   8        1.84        1.00      6.57 o 
  -7   3   8        1.66       -0.25      7.73 o 
  -6   3   8        0.95       -1.17     10.27 o 
  -5   3   8       47.12       49.59     12.03 o 
  -1   3   8        3.28        0.88      9.98 o 
   0   3   8      111.12       97.44     10.89 o 
   1   3   8       15.81       13.20     11.74 o 
   2   3   8        0.31       -0.88     10.27 o 
   3   3   8       20.77       15.26     12.03 o 
   4   3   8        5.48        0.00     11.44 o 
   5   3   8       16.32       13.25     10.11 o 
 -10   4   8        2.73        2.35     14.08 o 
  -9   4   8        0.85        0.54      9.19 o 
  -8   4   8        9.14        1.76     12.62 o 
  -7   4   8       31.26       25.23     12.91 o 
  -6   4   8        0.34        2.05     10.86 o 
  -5   4   8       43.49       39.02     12.03 o 
  -2   4   8       89.37       93.31     15.55 o 
  -1   4   8       31.81       28.17     13.20 o 
   0   4   8       67.78       62.20     14.38 o 
   1   4   8      243.20      254.27     15.43 o 
   2   4   8      127.10      118.83     18.19 o 
   3   4   8      101.12       90.08     17.60 o 
   5   4   8      128.02      119.13     20.25 o 
  -8   5   8        2.31       -0.29     12.91 o 
  -7   5   8       19.74        7.63     12.91 o 
  -6   5   8        0.03        0.59     12.03 o 
  -3   5   8        0.01       -0.59     12.03 o 
  -2   5   8       18.47       14.67     13.20 o 
  -1   5   8       26.43       17.02     12.62 o 
   0   5   8       35.46       24.35     14.08 o 
   1   5   8        0.16        0.74      8.39 o 
   2   5   8        0.07        0.16      9.33 o 
   3   5   8       15.21       17.02     14.08 o 
   4   5   8       40.74       36.38     15.84 o 
  -6   6   8       53.78       34.92     13.79 o 
  -4   6   8       14.63       15.55     13.50 o 
  -3   6   8        4.16        4.11     12.91 o 
  -2   6   8       10.53        9.68     13.20 o 
  -1   6   8      181.65      196.88     22.59 o 
   0   6   8       42.62       31.40     14.96 o 
   1   6   8        1.80        0.35      9.86 o 
   2   6   8        8.54        5.14      9.95 o 
  -9   1   9        1.84       -0.25      8.09 o 
  -8   1   9       12.60       12.11      9.85 o 
  -7   1   9       70.67       74.34     13.94 o 
  -6   1   9       19.61       17.91      9.54 o 
  -5   1   9        5.99        6.31      9.13 o 
  -4   1   9        5.89        6.08      8.80 o 
  -3   1   9        7.39        2.05     11.44 o 
   2   1   9       36.93       32.14     10.06 o 
   3   1   9       24.02       22.44     10.27 o 
  -8   2   9        4.83        1.70      8.15 o 
  -7   2   9        1.35       -1.17     12.91 o 
  -6   2   9        0.44        0.88     10.86 o 
  -5   2   9        0.61        1.17     12.03 o 
  -4   2   9        3.97        0.59     11.74 o 
   2   2   9        7.12        7.34     12.91 o 
   3   2   9       61.01       44.31     16.14 o 
  -7   3   9       15.16       18.49     14.67 o 
  -6   3   9       30.08       26.99     14.67 o 
  -5   3   9       66.46       68.95     16.43 o 
  -2   3   9       17.08       19.07     14.67 o 
   2   3   9       12.83        4.40     13.50 o 
  -5   4   9        0.18       -0.59     12.91 o 
  -3   4   9        1.88        0.00     14.38 o 
  -2   4   9        0.96        0.88     14.38 o 
  -1   4   9        4.01        1.47     14.38 o 
                                                 
